# Supplementary material for: Comparison between Sickle Cell Disease Patients and Healthy Donors: Untargeted Lipidomic Study of Erythrocytes
Source: Int J Mol Sci. 2023 Jan 28;24(3):2529. doi: 10.3390/ijms24032529 (PMC9917006; doi:10.3390/ijms24032529)
Supplement: Supplementary file 1 [file ijms-24-02529-s001.zip]

Archive with 2 entries (2 files):
- Supplementary Materials-IJMS Lipidomic Sickle Cells Figures S1-S3.pdf
- Supplemntary Materials-IJMS Lipidomic Sickle Cells Table S1-S3.xlsx
