# Supplementary material for: Comparison between Sickle Cell Disease Patients and Healthy Donors: Untargeted Lipidomic Study of Erythrocytes
Source: Int J Mol Sci. 2023 Jan 28;24(3):2529. doi: 10.3390/ijms24032529 (PMC9917006; doi:10.3390/ijms24032529)
Supplement: Supplementary file 1 [file ijms-24-02529-s001.zip › Supplemntary Materials-IJMS Lipidomic Sickle Cells Table S1-S3.xlsx]

## Sheet: Table S1
Metabolite name	Average Rt(min)	Average Mz	Adduct type	Polarity	Reference m/z	Formula	Ontology	Levels of quantification by LSI *	INCHIKEY	SMILES	Total score	MS1 isotopic spectrum	MS/MS spectrum
CAR 14:0	1.254	372.311	[M+H]+	Pos	372.311	C21H41NO4	CAR	3	PSHXNVGSVNEJBD-UHFFFAOYSA-N	O=C([O-])CC(OC(=O)CCCCCCCCCCCCC)C[N+](C)(C)C	91.6	372.31039:11247 373.31374:4647 374.3171:1386	55.05187:155 58.0642:110 60.08056:259 64.97603:426 70.0297:57 71.08232:76 72.03693:60 72.07928:63 80.94896:88 85.02836:3284 85.1094:133 85.73227:64 86.03249:258 88.08417:67 89.05559:81 97.09771:118 109.09821:67 120.07246:68 144.10362:131 185.10027:57 189.98085:58 190.93793:98 208.96571:108 211.20906:50 255.2381:152 268.26364:82 313.22278:103
CAR 14:1	1.028	370.295	[M+H]+	Pos	370.295	C21H39NO4	CAR	3	ABVVZYXTZLEOHP-UHFFFAOYSA-N	O=C([O-])CC(OC(=O)CCCCCCCC=CCCCC)C[N+](C)(C)C	90	370.29584:11659 371.29919:5525 372.30255:1651	43.0548:80 44.0466:83 45.02991:190 57.0686:237 60.08309:110 60.75417:66 64.97776:125 67.05106:99 69.0657:183 71.08079:248 77.04079:64 80.94894:116 81.06631:122 84.08575:58 85.0274:2405 85.10774:109 85.1646:67 86.03239:129 88.97452:144 89.05765:325 93.06786:202 95.08897:60 101.01917:60 106.96193:81 111.11852:72 120.97734:125 121.09032:63 123.07682:66 123.10992:104 124.96339:56 133.0896:54 137.1231…
CAR 16:0	1.762	400.344	[M+H]+	Pos	400.342	C23H45NO4	CAR	3	XOMRRQXKHMYMOC-UHFFFAOYSA-N	O=C([O-])CC(OC(=O)CCCCCCCCCCCCCCC)C[N+](C)(C)C	100	400.34442:140790 401.34777:53937 402.35113:11968	41.04082:153 43.05365:406 43.0997:62 45.03321:163 55.05453:230 57.03359:530 57.07025:807 58.0659:345 58.0938:71 60.08093:4191 60.15269:139 60.19073:69 61.03264:87 61.08622:75 64.97478:337 67.05149:185 67.06927:61 69.0706:174 71.08529:384 72.08719:91 73.02602:85 81.0697:349 83.05087:80 83.08099:222 84.08197:93 85.02785:36665 85.10416:1868 85.18285:133 85.23645:106 85.27509:56 85.30402:164 85.3523:…
CAR 16:2	1.395	396.333	[M+H]+	Pos	396.311	C23H41NO4	CAR	3	CMVGCHSJDXKPBB-UHFFFAOYSA-N	O=C([O-])CC(OC(=O)CCCCCCCC=CCC=CCCC)C[N+](C)(C)C	85.8	396.33328:13903 397.33663:6127 398.33999:20629	41.03931:53 43.01912:59 43.05537:137 43.06992:67 45.00931:52 45.03446:1799 45.07375:150 45.09352:64 57.03194:91 57.07201:835 57.11037:115 58.06543:122 59.05146:57 60.08233:486 64.97908:751 69.03652:85 69.06504:191 70.07718:56 71.01589:54 71.08526:576 71.21435:56 73.0266:81 81.06764:100 82.07423:70 83.08624:99 85.0296:3619 85.10173:224 85.13915:73 85.2781:52 86.03429:532 86.10813:117 89.06007:1534…
CAR 18:0	2.576	428.375	[M+H]+	Pos	428.373	C25H49NO4	CAR	3	FNPHNLNTJNMAEE-UHFFFAOYSA-N	O=C([O-])CC(OC(=O)CCCCCCCCCCCCCCCCC)C[N+](C)(C)C	100	428.37405:91701 429.3774:38567 430.38076:8553	41.03743:100 43.056:164 46.06577:161 55.04857:57 57.034:160 57.06957:491 60.08059:1691 60.14611:68 64.97752:189 69.06667:108 71.08646:306 80.94339:51 80.97733:52 81.07152:214 81.10911:55 83.08588:133 85.02842:17481 85.1089:593 85.13766:270 85.17242:171 85.21053:144 85.25005:166 85.296:111 85.40524:96 85.43196:116 85.46033:63 85.53721:74 85.60108:69 86.03288:1154 86.11517:89 86.48701:51 87.03754:6…
CAR 18:1	1.89	426.359	[M+H]+	Pos	426.358	C25H47NO4	CAR	3	IPOLTUVFXFHAHI-UHFFFAOYSA-N	O=C([O-])CC(OC(=O)CCCCCCCC=CCCCCCCCC)C[N+](C)(C)C	100	426.36081:231622 427.36416:103060 428.36752:15373	41.0362:268 43.01873:84 43.0534:352 44.047:130 55.05319:548 57.03351:1312 57.06828:1767 57.18011:67 58.06909:257 59.06781:78 60.07935:5601 60.14911:159 60.25962:74 60.31672:54 61.08123:212 64.97713:74 67.05377:519 68.05331:108 69.06877:929 70.06884:61 71.08315:674 71.14239:55 79.05477:162 81.06895:867 81.28583:51 83.08395:1127 83.28785:76 84.08895:177 85.02745:56243 85.10773:2311 85.34742:173 85.…
CAR 18:2	1.498	424.344	[M+H]+	Pos	424.342	C25H45NO4	CAR	3	MJLXQSQYKZWZCB-UHFFFAOYSA-N	O=C([O-])CC(OC(=O)CCCCCCCC=CCC=CCCCCC)C[N+](C)(C)C	100	424.34335:45027 425.3467:21217 426.35006:3266	41.03818:95 43.05082:179 43.07653:52 55.05288:821 57.03243:192 57.06744:202 58.03176:52 59.02631:70 60.07976:1039 60.1287:78 64.97379:347 67.05296:272 69.0673:756 71.08531:89 72.04533:78 79.04855:131 81.07253:249 81.10804:50 82.07095:102 83.08694:771 84.08156:180 85.02742:11485 85.10879:393 85.13663:159 85.17041:99 85.24161:123 85.27957:86 85.38287:73 86.03162:565 87.01115:52 87.09663:52 92.05407…
CAR 20:0	3.787	456.404	[M+H]+	Pos	456.405	C27H53NO4	CAR	3	SVJLJQBGUITFLI-UHFFFAOYSA-N	O=C([O-])CC(OC(=O)CCCCCCCCCCCCCCCCCCC)C[N+](C)(C)C	100	456.40561:2407 457.40896:1667 458.41232:0	45.03461:68 60.08471:197 64.97906:179 71.08278:97 83.08851:71 85.02921:813 86.02749:104 87.04272:64 89.06048:254 121.06511:284 121.09897:94 139.12527:101 147.06136:83 148.95172:117 190.94263:287 207.92146:69 210.93306:96 216.94666:60 219.09839:65 239.11069:73 250.94717:53 252.91338:96 281.09863:53 292.31735:65 293.93176:55 297.12027:61 319.89822:65 339.30798:98 342.00974:94 456.40283:114
CAR 20:1	2.751	454.389	[M+H]+	Pos	454.389	C27H51NO4	CAR	3	PVOQPLSKYNZHOT-UHFFFAOYSA-N	O=C([O-])CC(OC(=O)CCCCCCCCCC=CCCCCCCCC)C[N+](C)(C)C	80.5	454.38818:6033 455.39153:2270 456.39489:0	45.03193:116 55.05445:82 57.02877:62 57.07307:66 58.06774:95 60.08204:387 61.08702:89 64.97731:303 65.02418:51 71.08509:63 71.10277:52 84.08203:54 85.0284:1846 85.10979:68 89.05503:110 89.07822:79 95.08397:68 106.07034:60 106.96651:58 121.07236:97 128.95311:89 133.08493:164 144.10156:59 157.06505:55 165.10101:67 190.94077:200 210.93837:51 211.93867:55 247.20718:92 252.98715:93 253.14656:77 264.99…
CAR 20:2	2.098	452.373	[M+H]+	Pos	452.373	C27H49NO4	CAR	3	OLZWDVKTOGTVLC-UHFFFAOYSA-N	O=C([O-])CC(OC(=O)CCCCCCCCCC=CCC=CCCCCC)C[N+](C)(C)C	100	452.3739:3443 453.37725:1766 454.38061:0	45.03442:72 55.05464:136 57.06946:91 64.97746:259 69.04563:76 81.0666:75 82.07069:109 85.02746:831 88.97728:97 89.05817:118 95.09528:72 97.06075:107 109.09476:53 123.07494:102 135.0753:87 144.09912:86 148.95016:72 184.91997:58 190.93431:96 193.17337:53 210.94455:132 211.94009:55 224.93619:110 231.95338:118 246.95291:66 268.99866:55 269.95966:54 292.09943:59 308.85803:55 355.12738:53 452.36328:92
CAR 20:4	1.515	448.341	[M+H]+	Pos	448.342	C27H45NO4	CAR	3	VPEBWBVNBKLXSR-UHFFFAOYSA-N	O=C([O-])CC(OC(=O)CCCCCCC=CCC=CCC=CCC=CCC)C[N+](C)(C)C	78.7	448.34229:4565 449.34564:2482 450.349:751	46.06573:65 60.08187:331 60.11595:58 61.08134:98 64.97543:474 65.01644:64 67.05318:115 69.07082:52 81.06992:121 85.02993:958 95.08778:75 109.09715:89 133.0793:54 137.13251:50 144.10118:209 145.10449:91 148.97253:72 167.01738:52 182.94823:90 224.9518:50 244.19308:84 264.8631:70 286.91998:56 287.18619:66 307.93909:61 324.0062:59 347.12906:70 352.88727:97 391.13046:98
CAR 24:0	4.887	512.467	[M+H]+	Pos	512.467	C31H61NO4	CAR	3	YDUFZFUYBBPVLJ-UHFFFAOYSA-N	O=C([O-])CC(OC(=O)CCCCCCCCCCCCCCCCCCCCCCC)C[N+](C)(C)C	100	512.46606:3942 513.46941:3693 514.47277:0	43.05294:50 57.03129:51 57.0653:58 60.08054:199 69.06901:112 71.0473:52 81.07196:205 85.02883:1371 85.09666:157 85.35132:50 87.09214:68 88.07098:83 102.13015:57 109.10208:80 111.11537:94 113.13139:111 115.01812:62 121.10213:190 130.11456:53 137.13019:55 143.06818:57 190.9379:75 192.12428:54 196.09753:85 206.911:113 209.12068:75 222.88507:52 231.64824:62 266.92847:65 454.39667:145 512.46252:348
CAR 26:0	5.265	540.499	[M+H]+	Pos	540.499	C33H65NO4	CAR	3	KOCKWDDTAHPJSX-UHFFFAOYSA-N	O=C([O-])CC(OC(=O)CCCCCCCCCCCCCCCCCCCCCCCCC)C[N+](C)(C)C	100	540.49823:5737 541.50158:3731 542.50494:1562	59.05818:89 60.07686:56 83.08809:98 85.02696:421 89.06694:64 95.08327:71 103.13821:62 107.04897:109 109.10344:87 113.05858:78 168.10262:51 177.11539:56 179.62427:76 184.08775:94 198.17592:65 237.15388:57 268.19131:230 283.02679:50 283.26828:60 289.09729:50 376.15103:58 452.37711:66 456.27594:122 483.47238:52 540.4917:121
CE 18:1	11.031	668.634	[M+NH4]+	Pos	668.634	C45H78O2	CE	2	RJECHNNFRHZQKU-UHFFFAOYSA-N	O=C(OC1CC2=CCC3C(CCC4(C)C(CCC34)C(C)CCCC(C)C)C2(C)CC1)CCCCCCCC=CCCCCCCCC	95.7	668.62964:2720 669.63299:2052 670.63635:772	64.98086:199 85.10088:92 94.02595:113 97.10429:148 108.08355:73 109.10046:157 111.11726:63 115.03036:76 118.08833:53 123.11748:54 136.11194:65 147.11528:82 149.13115:81 152.14854:111 187.1358:51 189.08173:56 190.94221:263 193.19508:61 203.1747:75 232.91235:111 233.22398:53 244.20215:73 252.02881:113 274.177:63 274.9173:95 325.28888:64 356.91666:204 360.91147:90 369.34961:491 370.34875:106 500.847…
CE 18:2	10.536	666.618	[M+NH4]+	Pos	666.618	C45H76O2	CE	2	NAACPBBQTFFYQB-UHFFFAOYSA-N	O=C(OC1CC2=CCC3C(CCC4(C)C(CCC34)C(C)CCCC(C)C)C2(C)CC1)CCCCCCCC=CCC=CCCCCC	96.3	666.62134:24463 667.62469:22642 668.62805:5358	55.053:238 57.06813:360 64.97189:134 67.0543:77 69.06691:139 71.08353:441 79.05074:60 81.07096:194 83.08724:135 85.10121:323 91.05106:92 93.06731:195 95.08574:585 96.08559:73 97.10074:489 105.06596:58 107.08911:187 108.08939:59 109.0978:582 109.15816:58 111.11394:257 121.10374:452 123.11565:391 124.1264:91 125.13223:306 125.16404:101 133.10391:214 134.10733:61 135.11324:825 136.11736:224 137.1311…
CE 20:4	10.314	690.618	[M+NH4]+	Pos	690.618	C47H76O2	CE	2	HZUAPDDXDDVFOX-UHFFFAOYSA-N	O=C(OC1CC2=CCC3C(CCC4(C)C(CCC34)C(C)CCCC(C)C)C2(C)CC1)CCCCCCC=CCC=CCC=CCC=CCC	96.4	690.61981:9934 691.62316:9343 692.62652:2804	43.05603:72 45.03628:51 57.06752:217 61.02816:115 61.05099:52 67.05475:178 67.08884:52 69.07154:356 71.0828:248 77.03515:121 81.06879:172 83.08244:159 85.10089:141 93.06353:113 95.08302:404 97.10302:203 97.13566:58 99.11529:107 105.07253:119 107.0886:161 109.10181:372 110.10287:53 111.1174:161 119.07831:139 121.09943:152 123.11182:237 125.13336:69 131.0778:53 133.11064:160 135.11377:631 135.17296…
CE 22:6	9.288	714.641	[M+NH4]+	Pos	714.618	C49H76O2	CE	2	VOEVEGPMRIYYKC-UHFFFAOYSA-N	O=C(OC1CC2=CCC3C(CCC4(C)C(CCC34)C(C)CCCC(C)C)C2(C)CC1)CCC=CCC=CCC=CCC=CCC=CCC=CCC	100	714.63837:1037 715.64172:1343 716.64508:1948	55.01852:63 57.06788:84 82.07345:76 85.10086:61 89.00382:55 110.09541:70 133.09845:52 134.10501:96 161.1313:67 185.10246:58 215.18219:74 219.20633:69 245.22342:87 278.14114:55 310.90356:79 355.08527:80 357.34827:56 369.34674:221 370.34793:75 376.85797:128 408.7695:70 433.88376:52 440.36011:56 442.3071:52 471.7439:65 552.49817:85 553.44171:57 652.77972:79 696.56696:57
Cer 17:1;2O/24:1	6.901	692.62	[M+CH3COO]-	Neg	692.62	C41H79NO3	Cer_NS	3	IHCUODHUCJDYIO-UHFFFAOYSA-N	O=C(NC(CO)C(O)C=CCCCCCCCCCCCC)CCCCCCCCCCCC=CCCCCCCCCCC	100	692.62128:22765 693.62463:22188 694.62799:6006	42.03218:83 45.00169:65 59.01444:4960 59.12688:115 60.01966:146 61.98835:450 64.99844:239 69.04041:111 83.04043:113 84.01347:88 84.04781:128 85.00433:633 87.00028:196 99.01875:111 100.01885:108 100.95755:136 103.03508:187 112.98633:394 113.02136:113 122.96964:718 123.10989:51 123.96409:124 124.95811:114 145.05505:84 165.96933:92 167.97386:108 168.97452:506 169.05042:53 171.9928:63 180.23982:143 2…
Cer 18:0;2O/18:0	6.333	626.573	[M+CH3COO]-	Neg	626.573	C36H73NO3	Cer_NDS	3	KZTJQXAANJHSCE-UHFFFAOYSA-N	O=C(NC(CO)C(O)CCCCCCCCCCCCCCC)CCCCCCCCCCCCCCCCC	100	626.57275:25117 627.5761:26033 628.57946:7722	42.00083:75 57.03485:118 57.74741:175 59.01364:4458 59.08328:183 60.01463:113 61.98464:178 83.04682:177 101.93127:77 101.9692:99 120.06372:86 122.96593:357 124.95761:78 145.05017:104 151.9814:106 155.9427:80 156.94098:75 156.99641:58 168.98051:243 169.97726:72 170.96695:67 182.94667:143 186.89967:54 187.10814:55 188.9689:156 192.95984:127 203.00729:55 210.87929:62 239.23076:200 240.25407:154 246.…
Cer 18:0;2O/20:0	6.798	654.605	[M+CH3COO]-	Neg	654.604	C38H77NO3	Cer_NDS	3	ZWAUSWHRQBSECP-UHFFFAOYSA-N	O=C(NC(CO)C(O)CCCCCCCCCCCCCCC)CCCCCCCCCCCCCCCCCCC	100	654.60254:14910 655.60589:12300 656.60925:3444	58.02935:168 59.01363:2181 59.07847:103 61.9895:115 65.00507:78 87.01024:173 92.92936:50 102.97623:82 116.91322:108 122.9689:515 123.96271:78 124.9898:77 131.99057:73 133.0112:60 167.9648:137 168.97223:169 169.97578:59 170.95204:64 180.92139:60 182.95212:55 206.95612:75 207.9462:68 214.97771:87 228.93915:60 239.24551:237 242.91205:82 244.9053:170 245.91359:68 252.90549:55 265.25464:131 268.25854:…
Cer 18:0;2O/24:0	7.85	710.668	[M+CH3COO]-	Neg	710.667	C42H85NO3	Cer_NDS	3	BPLYVSYSBPLDOA-UHFFFAOYSA-N	O=C(NC(CO)C(O)CCCCCCCCCCCCCCC)CCCCCCCCCCCCCCCCCCCCCCC	100	710.66846:41314 711.67181:38689 712.67517:10747	41.99753:143 47.81062:60 58.03144:77 59.01427:9625 59.07896:371 59.15025:79 59.27549:57 59.33259:56 59.42483:55 59.58779:55 59.62307:56 59.72126:59 60.02037:178 61.98595:352 87.00938:64 100.97189:60 101.76379:119 102.98512:57 106.32261:81 112.98829:477 122.97309:609 124.95956:81 136.91689:116 153.11943:67 159.00519:82 161.09669:57 167.97368:212 168.97314:312 169.9603:64 182.90121:95 184.89362:74 …
Cer 18:1;2O/18:0	6.181	624.558	[M+CH3COO]-	Neg	624.557	C36H71NO3	Cer_NS	3	VODZWWMEJITOND-UHFFFAOYSA-N	O=C(NC(CO)C(O)C=CCCCCCCCCCCCCC)CCCCCCCCCCCCCCCCC	100	624.55719:57443 625.56054:55655 626.5639:13110	40.02389:128 42.00069:82 58.03141:72 59.01471:9042 59.07943:299 59.12091:124 59.1622:132 59.18936:95 59.26072:61 59.37003:70 59.39487:63 60.00974:90 61.99206:388 69.03577:99 81.03263:108 83.05199:63 85.9993:57 89.0396:87 95.04921:68 122.96178:116 156.93898:91 168.97484:165 170.97681:58 172.77814:108 203.90944:73 209.17656:73 216.90492:86 230.91916:83 234.78658:53 235.2188:84 236.21404:112 237.223…
Cer 18:1;2O/20:0	6.632	652.59	[M+CH3COO]-	Neg	652.588	C38H75NO3	Cer_NS	3	XWBWIAOWSABHFI-UHFFFAOYSA-N	O=C(NC(CO)C(O)C=CCCCCCCCCCCCCC)CCCCCCCCCCCCCCCCCCC	100	652.58936:39543 653.59271:43258 654.59607:11819	40.02003:102 42.03897:131 42.99635:59 52.22469:85 59.01425:10804 59.07955:397 59.10277:171 59.13124:103 59.18794:81 59.22306:94 59.25326:66 59.29513:101 59.44468:63 60.01781:146 61.98489:374 65.00655:72 69.00339:94 82.62849:74 86.99426:75 92.93073:74 100.96508:124 102.9632:89 112.99175:118 122.96593:337 142.37842:55 142.97205:67 146.94359:91 153.06329:97 156.13693:55 167.95667:56 168.9621:151 171…
Cer 18:1;2O/23:0	7.392	694.636	[M+CH3COO]-	Neg	694.635	C41H81NO3	Cer_NS	3	NAJHAHQNQCNWOP-UHFFFAOYSA-N	O=C(NC(CO)C(O)C=CCCCCCCCCCCCCC)CCCCCCCCCCCCCCCCCCCCCC	100	694.638:26077 695.64135:25788 696.64471:7099	41.99834:157 58.02568:86 59.01397:5994 59.08041:169 59.27155:63 59.64639:59 60.01846:52 61.9833:153 65.00179:115 69.0321:104 70.50549:54 71.2429:55 83.04783:119 85.00482:70 99.02782:69 100.96725:116 101.91532:63 102.97391:99 111.07503:144 112.05661:241 122.96148:754 123.05344:60 123.9667:68 128.03441:81 128.66162:57 145.97478:108 150.17137:100 152.99001:69 167.96707:132 168.97507:373 169.06549:50…
Cer 18:1;2O/24:0;(2OH)	7.373	724.647	[M+CH3COO]-	Neg	724.646	C42H83NO4	Cer_AS	3	WAYLDHLWVYQNSQ-UHFFFAOYSA-N	O=C(NC(CO)C(O)C=CCCCCCCCCCCCCC)C(O)CCCCCCCCCCCCCCCCCCCCCC	100	724.64331:9786 725.64666:11905 726.65002:9329	58.03132:84 61.98829:134 84.02171:115 86.02755:62 86.99805:55 89.02389:82 92.92406:59 96.96712:98 100.96449:87 102.98246:54 114.04904:71 122.96956:809 124.95879:59 147.60118:65 167.98402:161 168.97679:128 169.57693:50 169.97307:61 170.98059:74 180.93463:138 183.92116:58 185.1156:86 199.16739:338 202.90749:89 210.96436:124 211.12743:57 225.94408:93 227.20534:157 228.94054:107 229.94:63 237.22771:1…
Cer 18:1;2O/24:3	6.421	702.588	[M+CH3COO]-	Neg	702.604	C42H77NO3	Cer_NS	3	MRVHMHLOVRJTKO-UHFFFAOYSA-N	O=C(NC(CO)C(O)C=CCCCCCCCCCCCCC)CCCCCCCCC=CCC=CCC=CCCCCCCC	100	702.59167:6530 703.59502:4472 704.59838:2098	42.99914:353 59.01474:1078 59.08562:65 59.53632:59 60.01664:274 75.15578:66 78.9565:91 84.00538:77 99.01559:126 112.9793:233 117.0325:66 127.05186:169 138.99223:81 139.01778:54 168.97125:56 196.02524:118 217.89317:59 231.14886:131 233.24278:62 235.20944:379 236.11285:134 236.21758:179 237.21317:125 239.19763:69 255.22849:1912 255.37392:82 256.03781:64 256.23694:335 257.22354:76 261.22897:226 263.…
Cer 18:1;2O/25:1	7.402	720.645	[M+CH3COO]-	Neg	720.651	C43H83NO3	Cer_NS	3	AHNGOTQGIJOINE-UHFFFAOYSA-N	O=C(NC(CO)C(O)C=CCCCCCCCCCCCCC)CCCCCCCCCCCCC=CCCCCCCCCCC	96.4	720.64331:7581 721.64666:8231 722.65002:0	59.01634:728 61.98592:102 64.99923:115 75.71458:71 83.05255:155 85.00872:1522 85.09325:54 87.00533:616 92.91972:91 100.96206:135 112.98076:156 117.56168:61 122.9696:812 168.96066:202 180.92409:112 199.16751:88 199.2001:57 204.86926:86 224.92516:80 228.92867:136 229.96809:59 230.96913:60 232.95387:128 237.22318:104 242.87381:70 245.9931:55 246.89989:66 249.23584:73 252.21156:55 263.25638:94 267.92…
Cer 18:2;2O/20:0	6.225	650.565	[M+CH3COO]-	Neg	650.573	C38H73NO3	Cer_NS	3	NBSDZPNNDCXPFZ-CZIXKSQANA-N	CCCCCCCCCCCCCCCCCCCC(=O)NC(CO)C(O)\C=C\CC\C=C\CCCCCCCCC	97.3	650.565:7670 651.56835:2201 652.57171:606	48.98023:86 51.09306:84 59.01516:1155 60.01897:74 65.0034:299 83.05414:75 84.00491:429 85.00657:967 86.99812:81 97.05456:78 100.93179:219 100.96288:171 101.93541:136 122.97442:314 130.93884:81 139.11493:89 143.10594:81 145.08861:79 154.01396:68 156.00276:82 168.01434:55 168.96785:274 210.94739:92 235.18999:75 237.22858:72 255.3252:222 256.95038:89 261.21497:310 280.87534:57 284.88751:94 293.2901:…
Cer 18:2;2O/22:0	6.7	678.604	[M+CH3COO]-	Neg	678.604	C40H77NO3	Cer_NS	3	AWTNSRHUZXWBCO-MXBGQREFNA-N	CCCCCCCCCCCCCCCCCCCCCC(=O)NC(CO)C(O)\C=C\CC\C=C\CCCCCCCCC	77.7	678.60254:38162 679.60589:16154 680.60925:4008	41.99527:81 57.0303:96 59.01488:5548 59.08366:149 59.18478:50 59.42716:51 60.02296:59 61.98743:328 65.00429:182 100.9372:56 103.36227:50 112.97913:139 122.97189:771 141.00511:141 160.92171:90 164.95139:104 167.96892:112 182.92696:263 184.92201:53 209.18785:89 231.96951:68 235.20241:1063 236.18082:84 236.22365:86 237.2244:100 240.96432:65 242.92278:251 244.91818:54 246.99417:81 248.22803:80 249.21…
Cer 18:2;2O/24:2	6.421	702.583	[M+CH3COO]-	Neg	702.604	C42H77NO3	Cer_NS	3	VVROVHFWHBBWFZ-WAEYLLIWNA-N	CCCCCCCCC\C=C\CC\C=C\C(O)C(CO)NC(=O)CCCCCCCCCCC\C=C/C\C=C/CCCCCCC	76.5	702.58337:11509 703.58672:11571 704.59008:3102	42.99863:197 44.9992:55 55.85874:79 58.02563:168 59.0143:1537 59.07967:61 61.98763:161 78.95921:160 83.05059:134 84.99782:113 103.03025:84 110.97736:97 122.97126:262 140.01483:97 164.95122:83 168.98009:143 169.96938:152 200.96875:56 230.98868:113 233.00352:104 235.20471:511 236.2197:54 237.11913:62 237.23279:86 241.2139:84 248.48683:72 255.23161:5911 255.97639:69 256.13858:67 256.2373:1345 256.38…
CoQ10	9.211	863.701	[M+H]+	Pos	863.691	C59H90O4	CoQ	3	ACTIUHUUMQJHFO-UHFFFAOYSA-N	O=C1C(OC)=C(OC)C(=O)C(=C1C)CC=C(C)CCC=C(C)CCC=C(C)CCC=C(C)CCC=C(C)CCC=C(C)CCC=C(C)CCC=C(C)CCC=C(C)CCC=C(C)C	100	863.69647:3776 864.69982:0 865.70318:0	69.07101:105 74.09169:61 81.06848:195 83.07793:99 93.07086:83 95.07928:110 102.12403:128 109.09923:357 109.1423:59 119.077:111 121.09421:134 124.11064:53 135.12054:117 148.94794:83 149.13007:146 155.17119:114 163.15118:54 177.09705:70 181.07661:85 189.17731:56 193.07674:53 195.13449:66 197.08054:1487 197.20314:69 198.0797:304 203.17909:201 203.22818:50 205.19638:72 208.00127:56 213.16737:60 219.2…
DG 14:0_24:6	5.137	658.524	[M+NH4]+	Pos	658.541	C41H68O5	DG	2	DPNIRWBFWLYZRH-UHFFFAOYSA-N	O=C(OCC(OC(=O)CCCCC=CCC=CCC=CCC=CCC=CCC=CCC)CO)CCCCCCCCCCCCC	97.2	658.52283:3590 659.52618:1378 660.52954:764	69.03275:115 81.07116:85 85.10576:197 97.10213:109 101.05956:146 109.09628:89 123.11631:130 129.05318:150 135.09338:51 179.09747:124 184.09071:56 185.07545:215 185.11879:58 231.20073:120 254.97224:86 285.2308:85 300.98087:59 309.96002:52 311.02798:60 313.26874:62 328.27762:79 399.2746:162 413.2941:192 414.31064:100 441.30954:99 446.32318:78 489.29361:55 491.4863:53 495.43985:452 496.43091:145 497…
DG 16:0_16:0	6.51	586.541	[M+NH4]+	Pos	586.541	C35H68O5	DG	2	JEJLGIQLPYYGEE-UHFFFAOYSA-N	O=C(OCC(OC(=O)CCCCCCCCCCCCCCC)CO)CCCCCCCCCCCCCCC	100	586.54144:35595 587.54479:28907 588.54815:0	43.05488:515 44.0482:57 46.06511:49548 46.12505:2197 46.25397:68 46.29784:101 46.32172:54 46.33877:127 46.37593:83 46.42691:116 46.50377:107 46.54407:154 46.57024:74 46.62986:77 47.06721:807 47.10147:124 47.13139:92 53.03963:71 55.05201:195 55.07117:88 57.06976:3140 57.13587:115 57.45435:57 58.0737:269 59.04195:67 59.06068:91 59.63158:62 64.97544:94 67.05675:348 69.06963:355 71.08607:1705 71.6916…
DG 16:0_16:1	6.186	584.525	[M+NH4]+	Pos	584.525	C35H66O5	DG	2	ADLOEVQMJKYKSR-UHFFFAOYSA-N	O=C(OCC(OC(=O)CCCCCCCC=CCCCCCC)CO)CCCCCCCCCCCCCCC	100	584.52686:3690 585.53021:1661 586.53357:1546	46.06382:113 55.0556:50 57.03051:91 57.0713:135 59.06048:1112 59.10534:93 64.97386:132 71.08504:328 72.07781:58 73.06458:75 74.05934:102 74.09365:211 79.05713:81 83.08694:117 86.10357:106 95.08691:193 97.10657:88 105.03323:87 107.08639:62 109.10085:278 111.12083:101 129.0946:57 137.12659:53 141.15912:53 149.13387:68 151.09439:81 152.07196:59 163.14235:153 164.1447:63 177.09857:51 187.16295:121 19…
DG 16:0_18:0	6.982	614.574	[M+NH4]+	Pos	614.572	C37H72O5	DG	2	ONCLVQFEAFTXMN-UHFFFAOYSA-N	O=C(OCC(OC(=O)CCCCCCCCCCCCCCCCC)CO)CCCCCCCCCCCCCCC	100	614.57379:18749 615.57714:14384 616.5805:5319	43.05394:374 43.07707:80 46.06605:468 55.05336:93 57.03307:189 57.07024:1335 57.11408:121 57.31419:55 58.03805:166 58.06849:82 67.05376:58 67.07236:54 69.07144:487 71.08598:904 80.94822:93 81.06956:726 83.08488:674 85.09973:779 89.0603:107 95.08708:655 97.10257:643 99.12046:132 109.10056:769 110.0993:63 111.11781:427 121.09647:68 123.1148:173 123.806:98 124.12216:53 133.08539:55 135.12003:80 137.…
DG 16:0_18:1	6.579	612.555	[M+NH4]+	Pos	612.556	C37H70O5	DG	2	YEJYLHKQOBOSCP-UHFFFAOYSA-N	O=C(OCC(OC(=O)CCCCCCCC=CCCCCCCCC)CO)CCCCCCCCCCCCCCC	100	612.5575:8089 613.56085:5869 614.56421:2593	56.05721:94 57.06886:170 67.05194:148 70.06967:85 71.08681:98 81.071:194 95.08929:122 97.0677:111 97.09701:123 99.07968:58 99.11429:85 103.07083:111 109.09937:125 111.10921:66 112.12048:138 121.09855:99 135.11743:142 149.13347:52 190.94182:126 206.90353:106 239.24368:240 239.2769:141 240.25117:83 247.23427:148 257.25299:104 257.29709:61 258.12051:68 265.24982:91 274.91257:268 275.26599:69 313.275…
DG 16:0_24:0	8.604	698.663	[M+NH4]+	Pos	698.666	C43H84O5	DG	2	TVIWMCWDNANSBL-UHFFFAOYSA-N	O=C(OCC(OC(=O)CCCCCCCCCCCCCCCCCCCCCCC)CO)CCCCCCCCCCCCCCC	100	698.66315:1038 699.6665:1374 700.66986:0	45.03376:187 57.06693:163 81.06264:60 85.10577:100 105.00098:73 106.95654:62 111.04312:121 133.08817:62 177.08652:74 184.06662:111 185.06908:97 190.95193:80 231.1127:57 269.09396:80 286.24664:71 313.27185:58 332.88391:91 356.17587:59 407.14838:62 417.06439:74 425.40216:128 426.4035:56 430.90411:53 440.39484:51 465.29691:63 500.16516:56 537.47211:78 663.61792:144 664.61633:157 665.6438:52
DG 16:0_26:6	5.823	714.586	[M+NH4]+	Pos	714.603	C45H76O5	DG	2	QINYNARVNCKDIS-UHFFFAOYSA-N	O=C(OCC(OC(=O)CCCCCCC=CCC=CCC=CCC=CCC=CCC=CCC)CO)CCCCCCCCCCCCCCC	96.9	714.58508:8609 715.58843:5003 716.59179:1737	57.02818:65 65.03172:121 67.05266:136 71.08036:149 81.06647:181 83.08089:214 85.09746:139 95.0873:75 97.09354:52 99.11803:56 109.10548:146 110.09399:130 111.04348:253 111.10316:68 120.09032:64 123.11486:106 126.06541:60 129.05025:164 135.1156:60 151.14182:56 184.07103:2258 184.23827:72 184.31265:59 184.48163:65 185.07918:323 185.13515:54 199.09019:85 207.2021:70 221.23071:57 225.24689:69 239.2195…
DG 18:0_18:0	7.492	642.604	[M+NH4]+	Pos	642.603	C39H76O5	DG	2	UHUSDOQQWJGJQS-UHFFFAOYSA-N	O=C(OCC(OC(=O)CCCCCCCCCCCCCCCCC)CO)CCCCCCCCCCCCCCCCC	100	642.60138:15522 643.60473:14499 644.60809:0	43.05445:286 46.06519:289 55.06067:90 57.03326:145 57.06959:705 57.10877:51 58.07113:106 64.9755:288 67.05486:75 71.08662:1026 72.08771:134 81.06955:760 83.08206:406 85.10091:375 89.05637:157 95.08426:749 96.08924:106 97.09906:685 98.10425:82 99.12021:95 108.08221:107 109.1003:410 110.80231:59 111.11696:243 123.11199:200 125.12776:110 127.10798:52 137.1283:315 151.146:97 190.94197:242 199.0406:80…
DG 18:0_18:1	7.054	640.587	[M+NH4]+	Pos	640.588	C39H74O5	DG	2	SAEPUUXWQQNLGN-UHFFFAOYSA-N	O=C(OCC(OC(=O)CCCCCCCC=CCCCCCCCC)CO)CCCCCCCCCCCCCCCCC	100	640.58606:3538 641.58941:2627 642.59277:1786	43.0246:63 43.05304:163 43.07111:67 46.65544:52 59.05837:83 67.0499:80 69.07108:206 71.09026:129 97.09641:55 98.11081:90 99.0867:181 100.08093:84 116.1104:59 133.08255:86 157.10037:78 188.96111:73 190.94344:117 206.91138:133 207.06456:59 232.92744:92 252.92314:51 267.26364:64 274.90225:86 298.16373:52 330.91269:65 332.86154:59 339.28867:818 340.30179:95 340.99869:78 341.3024:418 342.30835:168 342…
DG 18:0_20:0	8.042	670.635	[M+NH4]+	Pos	670.634	C41H80O5	DG	2	JPKVDETWOQEHQO-UHFFFAOYSA-N	O=C(OCC(OC(=O)CCCCCCCCCCCCCCCCCCC)CO)CCCCCCCCCCCCCCCCC	100	670.6358:11169 671.63915:8659 672.64251:2653	43.0537:203 45.03114:79 55.05312:99 57.06838:277 64.98101:81 67.05425:152 69.06657:110 71.08527:596 81.0705:109 83.09142:146 84.09347:122 85.09963:346 95.08718:112 97.09727:336 109.10309:237 110.10565:75 111.03601:60 111.11903:267 111.28775:53 123.11475:253 125.13026:120 137.13167:133 137.16728:61 148.94557:143 157.09052:51 177.11269:61 188.95711:61 190.94743:93 230.95326:131 236.96848:62 249.246…
DG 18:0_20:4	6.655	662.574	[M+NH4]+	Pos	662.572	C41H72O5	DG	2	BRKLTVAHEPCGNK-UHFFFAOYSA-N	O=C(OCC(OC(=O)CCCCCCC=CCC=CCC=CCC=CCC)CO)CCCCCCCCCCCCCCCCC	100	662.57123:18011 663.57458:15671 664.57794:4541	43.01554:66 43.05235:220 44.05613:57 57.03524:100 57.07138:649 67.05685:331 68.05579:131 69.07001:161 70.0742:52 71.08537:960 79.05135:165 81.06968:610 83.08277:319 85.06541:142 85.09907:271 85.48778:55 86.10139:121 91.05522:304 91.0851:77 95.08355:573 97.09652:151 97.12628:63 105.07499:303 107.08359:95 109.10228:474 111.0788:100 111.11268:114 117.07123:209 119.08315:410 121.09914:310 122.09844:9…
DG 18:0_24:5	6.983	716.643	[M+NH4]+	Pos	716.619	C45H78O5	DG	2	KYIKWJCECWSRJD-UHFFFAOYSA-N	O=C(OCC(OC(=O)CCCCCCCC=CCC=CCC=CCC=CCC=CCC)CO)CCCCCCCCCCCCCCCCC	100	716.63995:4541 717.6433:2576 718.64666:0	57.03276:236 57.07092:161 57.09894:55 69.07735:60 71.08495:221 85.10119:90 95.08511:148 95.11337:68 97.10127:220 103.04871:51 103.07507:64 109.10214:54 121.09802:80 122.04799:84 123.07716:68 135.07777:73 147.10744:62 151.13916:101 225.08133:60 226.07986:87 250.26392:95 251.0923:88 267.26709:142 274.90765:71 281.15204:57 283.26511:390 284.25586:145 285.25815:170 300.85559:54 302.23639:62 311.29501…
DG 20:2_18:5	7.394	656.582	[M+NH4]+	Pos	656.525	C41H66O5	DG	2	BWFFTSDQVVEMDF-UHFFFAOYSA-N	O=C(OC(CO)COC(=O)CCCCCCCCCC=CCC=CCCCCC)CC=CCC=CCC=CCC=CCC=CCC	90.6	656.58447:3326 657.58782:2459 658.59118:677	58.06307:54 69.06879:90 81.0648:172 87.0435:79 88.06852:55 99.11153:54 121.06104:79 133.0845:105 137.11969:93 149.09532:118 176.10439:63 190.93324:112 190.97069:58 211.13235:63 222.88559:50 239.26245:93 247.24347:66 281.23825:84 292.88303:74 316.90131:81 331.19086:64 355.28253:109 356.27551:99 365.31888:84 383.31677:516 384.31339:90 384.99722:60 408.23209:50 411.32578:87 551.50385:244 551.69348:7…
LPC 16:0	1.928	496.341	[M+H]+	Pos	496.34	C24H50NO7P	LPC	2	ASWBNKHCZGQVJV-UHFFFAOYSA-N	O=C(OCC(O)COP(=O)([O-])OCC[N+](C)(C)C)CCCCCCCCCCCCCCC	100	496.33975:84447 497.3431:35753 498.34646:7228	45.03357:222 46.03555:68 46.06546:63 57.06737:136 60.08109:1608 60.14431:60 64.97845:80 69.07213:61 71.07982:189 72.0883:169 73.04572:112 80.94909:126 85.1049:68 86.0965:3117 86.15362:145 86.17845:78 86.23495:77 86.32481:100 86.35738:64 86.88876:60 98.98164:186 104.10728:11934 104.17386:595 104.19772:352 104.24413:143 104.35628:141 104.39925:134 104.52974:76 104.59486:98 104.72894:54 104.98674:52…
LPC 18:0	2.901	524.375	[M+H]+	Pos	524.371	C26H54NO7P	LPC	2	IHNKQIMGVNPMTC-UHFFFAOYSA-N	O=C(OCC(O)COP(=O)([O-])OCC[N+](C)(C)C)CCCCCCCCCCCCCCCCC	100	524.3717:66132 525.37505:27087 526.37841:3960	55.05606:68 56.05367:89 57.02936:77 57.07173:230 60.08014:895 64.97717:100 67.04839:77 71.08656:117 80.94327:105 86.09557:3103 93.06774:63 97.09927:61 104.10625:12352 104.19656:379 104.22504:220 104.25067:208 104.28255:141 104.31917:144 104.36413:94 104.39549:80 104.45638:128 104.50882:85 104.5728:64 104.60963:89 104.63752:74 104.8777:71 105.10567:716 109.10516:58 113.13565:52 124.9984:845 125.99…
LPC 18:1	2.078	522.356	[M+H]+	Pos	522.355	C26H52NO7P	LPC	2	YAMUFBLWGFFICM-UHFFFAOYSA-N	O=C(OCC(O)COP(=O)([O-])OCC[N+](C)(C)C)CCCCCCCC=CCCCCCCCC	100	522.35498:8981 523.35833:4014 524.36169:1185	58.06711:64 60.08072:54 64.97632:160 80.9577:84 81.071:58 86.09714:280 87.09964:121 88.04221:72 104.10808:1886 104.19865:90 104.40126:50 104.65645:70 105.1123:374 109.09856:95 121.09332:76 125.00195:190 135.07791:82 155.00655:100 173.10378:62 184.07382:2546 184.22568:60 184.44104:66 184.92586:88 185.07851:204 185.14087:55 190.94463:99 210.19978:63 224.03745:54 233.94388:57 255.98994:75 263.03131:…
LPC 18:2	1.644	520.34	[M+H]+	Pos	520.34	C26H50NO7P	LPC	2	SPJFYYJXNPEZDW-UHFFFAOYSA-N	O=C(OCC(O)COP(=O)([O-])OCC[N+](C)(C)C)CCCCCCCC=CCC=CCCCCC	100	520.3363:3324 521.33965:1366 522.34301:0	79.05133:52 80.95501:110 86.09706:228 104.1041:561 123.11689:120 184.07066:720 184.91829:69 185.07886:140 190.94109:217 206.90019:84 226.92639:60 248.89896:88 252.9324:67 261.15851:60 264.23056:84 286.93204:54 306.91006:50 352.94141:66 520.35449:76 520.42419:64
LPC 24:0	4.972	608.464	[M+H]+	Pos	608.465	C32H66NO7P	LPC	2	SKJMUADLQLZAGH-UHFFFAOYSA-N	O=C(OCC(O)COP(=O)([O-])OCC[N+](C)(C)C)CCCCCCCCCCCCCCCCCCCCCCC	100	608.46869:1907 609.47204:1484 610.4754:974	69.0657:57 73.04594:173 95.08285:194 104.10633:476 105.10888:166 106.95897:88 123.11189:63 123.13886:70 147.06474:277 184.07158:597 185.07445:120 186.07103:125 189.08008:54 195.00302:51 197.00601:53 207.03195:91 207.06421:70 209.04063:59 209.11464:97 221.078:70 221.10782:51 237.15787:97 248.98381:125 249.06645:52 266.99448:318 267.03616:164 267.17322:52 281.05011:513 283.02396:170 284.05685:112 2…
LPC 26:0	5.324	636.5	[M+H]+	Pos	636.496	C34H70NO7P	LPC	2	WSDKRPCAPHRNNZ-UHFFFAOYSA-N	O=C(OCC(O)COP(=O)([O-])OCC[N+](C)(C)C)CCCCCCCCCCCCCCCCCCCCCCCCC	100	636.49713:2060 637.50048:0 638.50384:893	43.01343:80 57.0666:59 60.0782:78 64.97152:60 69.02969:137 81.06728:53 89.06117:150 97.05807:90 104.10262:668 117.0449:91 131.08104:55 149.09616:53 166.05437:80 183.13309:58 184.06976:1176 184.18237:57 190.95412:52 259.16354:54 282.27942:52 294.9317:63 453.42142:62 562.21783:74 608.13043:61 618.46838:87 620.48608:56 636.50085:133
PA 16:0_18:1	5.292	673.479	[M-H]-	Neg	673.481	C37H71O8P	PA	2	OPVZUEPSMJNLOM-UHFFFAOYSA-N	O=C(OCC(OC(=O)CCCCCCCC=CCCCCCCCC)COP(=O)(O)O)CCCCCCCCCCCCCCC	100	673.48035:14153 674.4837:9095 675.48706:2603	59.00688:55 78.96004:1284 100.0008:142 112.9877:156 116.96962:105 119.02083:91 122.96739:83 134.97832:184 142.04971:112 152.99236:3567 153.09871:125 154.00845:72 154.99649:130 160.93279:254 168.96974:359 171.00768:67 182.9449:241 189.00252:59 224.94508:51 227.17821:148 242.90341:618 255.23195:5942 255.35742:211 255.43433:108 255.5811:80 255.83076:66 255.88803:74 256.23315:1474 256.90646:58 257.23…
PA 16:0_18:2	5.101	671.46	[M-H]-	Neg	671.466	C37H69O8P	PA	2	YQMUIZXKIKXZHD-UHFFFAOYSA-N	O=C(OCC(OC(=O)CCCCCCCC=CCC=CCCCCC)COP(=O)(O)O)CCCCCCCCCCCCCCC	100	671.46112:10646 672.46447:7813 673.46783:2352	42.99652:167 78.95761:972 80.96304:53 85.0062:143 86.99867:51 96.96758:216 102.99494:94 112.98908:98 116.90845:73 122.95922:67 127.04528:55 134.98354:127 146.96756:85 152.99405:2434 153.09581:128 153.1615:51 153.20366:50 153.99147:58 182.92047:126 209.14606:82 236.94589:79 253.21707:73 255.22995:4127 255.71574:53 255.9442:118 256.03452:65 256.2341:872 256.4093:51 257.24936:147 258.93536:55 263.01…
PA 18:1_20:4	5.119	721.479	[M-H]-	Neg	721.481	C41H71O8P	PA	2	DHDOIVUOVHPADT-UHFFFAOYSA-N	O=C(OCC(OC(=O)CCCCCCC=CCC=CCC=CCC=CCC)COP(=O)(O)O)CCCCCCCC=CCCCCCCCC	100	721.48065:2902 722.484:2032 723.48736:1841	61.9942:52 78.95724:193 100.93429:128 112.98057:118 113.04209:59 118.96275:67 122.9711:277 126.05478:102 127.04757:69 152.98944:561 153.75455:62 154.95123:53 162.96826:58 180.97658:103 199.1586:61 204.91875:74 227.18602:134 230.94742:54 241.18997:90 242.88779:76 247.95486:58 255.22531:234 256.24762:125 256.28305:78 256.41397:91 257.22305:66 258.03381:60 262.97537:55 265.8877:78 270.24319:113 275.…
PA 18:2_18:2	5.082	695.459	[M-H]-	Neg	695.466	C39H69O8P	PA	2	OBXRDFNCKFWKNY-UHFFFAOYSA-N	O=C(OCC(OC(=O)CCCCCCCC=CCC=CCCCCC)COP(=O)(O)O)CCCCCCCC=CCC=CCCCCC	100	695.46649:6465 696.46984:5719 697.4732:3974	59.00893:93 78.95647:1079 79.03577:68 80.96614:127 83.05009:97 98.03479:62 99.01908:71 122.9671:72 131.9906:115 143.95685:52 147.01195:90 152.99622:1553 170.99203:151 194.95566:51 206.97853:65 208.95491:86 209.94533:73 236.10152:89 242.97079:55 255.00073:56 255.23297:2579 255.36391:84 255.5043:77 255.85233:56 256.23444:432 257.24777:97 264.965:74 265.90085:56 266.90814:117 279.23199:187 281.25085…
PC 15:1_18:2	5.614	742.571	[M+H]+	Pos	742.538	C41H76NO8P	PC	2	AZXQLWBKLPGTHN-UHFFFAOYSA-N	O=C(OCC(OC(=O)CCCCCCCC=CCC=CCCCCC)COP(=O)([O-])OCC[N+](C)(C)C)CCCCCCCC=CCCCCC	100	742.56549:80068 743.56884:77868 744.5722:32638	43.05584:137 45.03193:53 56.792:89 57.03041:60 57.07291:117 59.06061:80 60.08128:652 61.07799:87 69.06714:77 71.07767:128 79.05643:147 80.97563:111 81.06635:104 81.0808:66 86.09668:2320 86.17902:118 87.10286:138 93.06622:164 93.0956:66 95.08799:326 97.09952:292 98.98325:318 104.10688:774 109.10133:118 120.96387:396 121.05309:50 125.00061:1403 125.09771:80 125.14182:84 125.19445:50 126.00973:51 12…
PC 15:1_22:6	5.565	790.559	[M+H]+	Pos	790.538	C45H76NO8P	PC	2	XNZFLHDUNBGYBT-UHFFFAOYSA-N	O=C(OCC(OC(=O)CCC=CCC=CCC=CCC=CCC=CCC=CCC)COP(=O)([O-])OCC[N+](C)(C)C)CCCCCCCC=CCCCCC	100	790.55463:39828 791.55798:32942 792.56134:12622	42.03522:88 45.02984:106 55.05153:115 60.07822:169 66.12249:52 67.04807:120 69.08006:96 71.08243:394 79.06339:89 81.07298:157 81.09919:70 83.08543:348 85.10026:78 86.09335:1016 93.07018:138 95.08474:205 97.10215:175 98.97947:161 104.10373:208 107.18345:66 109.09911:150 111.09852:80 113.08763:69 119.08558:72 120.9632:136 121.09974:56 123.11387:254 124.99703:417 134.1124:73 135.11244:152 136.9294:6…
PC 16:0_16:0	5.615	734.573	[M+H]+	Pos	734.569	C40H80NO8P	PC	2	KILNVBDSWZSGLL-UHFFFAOYSA-N	O=C(OCC(OC(=O)CCCCCCCCCCCCCCC)COP(=O)([O-])OCC[N+](C)(C)C)CCCCCCCCCCCCCCC	100	734.57025:962185 735.5736:925268 736.57696:253373	41.03594:63 44.04697:86 45.03694:635 46.03362:77 56.04865:467 57.06739:164 57.08506:72 58.06293:121 59.93032:60 60.08052:8406 60.14689:294 60.17005:152 60.20437:92 60.23607:63 60.31968:81 60.37358:56 60.41056:65 60.43465:87 61.0885:140 62.96514:52 67.05938:55 71.07407:1631 71.13767:55 71.36842:61 72.07041:167 80.97172:362 81.2099:55 83.08268:62 86.09583:30883 86.17628:1193 86.29302:58 86.33438:80…
PC 16:0_16:1	5.343	732.557	[M+H]+	Pos	732.554	C40H78NO8P	PC	2	QIBZFHLFHCIUOT-UHFFFAOYSA-N	O=C(OCC(OC(=O)CCCCCCCC=CCCCCCC)COP(=O)([O-])OCC[N+](C)(C)C)CCCCCCCCCCCCCCC	100	732.55481:133221 733.55816:86659 734.56152:22441	44.05239:107 45.03572:102 56.05231:63 60.08055:1332 67.05166:174 71.07234:210 83.08531:62 86.09558:4017 86.24606:56 86.26907:64 87.09813:285 97.09716:113 97.1255:51 98.98447:166 104.10614:909 105.11349:62 123.10799:101 124.99915:1729 125.09946:64 127.00083:82 163.0083:56 163.05894:88 164.00174:62 166.05205:164 167.04683:89 182.67079:55 184.07225:136838 184.78369:90 184.86276:218 184.91324:140 185…
PC 16:0_18:0	5.962	762.606	[M+H]+	Pos	762.601	C42H84NO8P	PC	2	PZNPLUBHRSSFHT-UHFFFAOYSA-N	O=C(OCC(OC(=O)CCCCCCCCCCCCCCCCC)COP(=O)([O-])OCC[N+](C)(C)C)CCCCCCCCCCCCCCC	100	762.6037:144958 763.60705:142370 764.61041:0	44.04815:240 44.07454:51 45.03387:79 56.05252:89 60.08085:1000 61.09:85 71.07375:239 86.09596:2004 86.17686:73 86.21128:59 87.10351:113 98.98208:104 100.07135:57 101.10877:886 101.26215:62 102.12737:27562 102.21615:1001 102.24948:384 102.3157:190 102.35117:173 102.37323:189 102.40159:177 102.42661:120 102.50677:137 102.58511:116 102.66747:95 102.73442:53 102.76676:65 102.88211:56 102.90824:53 102…
PC 16:0_18:1	5.691	760.595	[M+H]+	Pos	760.585	C42H82NO8P	PC	2	WTJKGGKOPKCXLL-UHFFFAOYSA-N	O=C(OCC(OC(=O)CCCCCCCC=CCCCCCCCC)COP(=O)([O-])OCC[N+](C)(C)C)CCCCCCCCCCCCCCC	100	760.59399:2972392 761.59734:2868032 762.6007:942641	41.99529:53 42.03421:145 43.04171:164 43.2535:54 44.04856:242 45.03288:2909 45.07608:171 45.1078:67 45.14531:55 46.063:215 46.08648:50 53.04331:94 55.05252:103 56.04935:2358 56.13672:55 57.04587:81 57.06936:337 57.18101:63 57.48892:53 58.06329:452 58.13144:66 60.08058:32979 60.14981:1128 60.25191:142 60.29397:68 60.32758:131 60.3654:79 60.38745:53 60.44998:91 60.46904:80 60.52076:83 60.54639:97 6…
PC 16:0_18:2	5.438	758.576	[M+H]+	Pos	758.569	C42H80NO8P	PC	2	JLPULHDHAOZNQI-UHFFFAOYSA-N	O=C(OCC(OC(=O)CCCCCCCC=CCC=CCCCCC)COP(=O)([O-])OCC[N+](C)(C)C)CCCCCCCCCCCCCCC	100	758.57379:2661616 759.57714:3262566 760.5805:1131955	42.03328:86 43.04085:188 44.04827:162 45.03531:1833 45.09312:102 55.05459:111 56.04908:716 57.06652:127 58.06836:331 58.10912:58 60.08195:14063 60.15052:445 60.20466:210 60.27404:138 60.30622:105 60.37166:79 60.41278:52 60.47021:61 60.49771:130 60.5568:58 60.58881:56 60.6227:59 60.70617:55 61.08541:495 61.1799:51 61.51905:67 62.96307:158 63.0738:273 63.10971:51 67.05173:63 69.06927:149 70.06856:6…
PC 16:0_18:3	5.252	756.556	[M+H]+	Pos	756.554	C42H78NO8P	PC	2	JMAYDGBZRHQJAT-UHFFFAOYSA-N	O=C(OCC(OC(=O)CCCCCCCC=CCC=CCC=CCC)COP(=O)([O-])OCC[N+](C)(C)C)CCCCCCCCCCCCCCC	100	756.55457:58099 757.55792:35631 758.56128:8770	44.0606:78 46.0638:52 56.04983:177 60.08337:246 60.10873:86 71.07264:86 73.04549:109 86.09459:1063 87.09882:63 98.98611:87 99.04953:61 102.12914:66 104.10242:265 104.15215:62 120.96765:95 124.99534:389 139.14505:89 162.12254:79 166.07094:86 183.69563:87 184.07169:46087 184.41612:165 184.49925:73 184.63081:190 184.733:131 184.80733:129 184.95038:52 185.01268:109 185.0726:3085 185.19258:95 185.2559…
PC 16:0_20:3	5.522	784.586	[M+H]+	Pos	784.585	C44H82NO8P	PC	2	FHYXYDNOQOCPNC-UHFFFAOYSA-N	O=C(OCC(OC(=O)CCCCCCCCCC=CCC=CCC=CCC)COP(=O)([O-])OCC[N+](C)(C)C)CCCCCCCCCCCCCCC	100	784.58337:729330 785.58672:606238 786.59008:180278	43.04136:179 45.03374:94 51.02375:54 56.04922:182 57.0625:128 60.07882:2965 60.14745:85 60.17948:63 61.08173:301 62.961:157 69.06931:64 70.059:111 71.07287:563 79.04761:72 80.97136:60 81.06847:206 83.08763:64 86.09502:12421 86.15655:505 86.17735:387 86.21733:222 86.28455:155 86.34398:125 86.4604:94 86.51951:60 86.62139:61 86.7934:64 87.04556:60 87.0978:944 87.17477:73 87.37543:60 95.08141:132 98.…
PC 16:0_20:4	5.7	782.571	[M+H]+	Pos	782.569	C44H80NO8P	PC	2	JAVWFBAAZSHHAD-UHFFFAOYSA-N	O=C(OCC(OC(=O)CCCCCCC=CCC=CCC=CCC=CCC)COP(=O)([O-])OCC[N+](C)(C)C)CCCCCCCCCCCCCCC	100	782.56726:149642 783.57061:134000 784.57397:60771	44.05141:58 58.07256:88 60.07833:66 67.05187:120 71.07043:99 73.04981:102 86.09563:1112 97.10736:74 98.98365:62 100.08716:50 104.10417:271 111.11128:61 124.99309:252 139.14122:112 142.94742:88 144.04633:62 146.97749:157 155.95157:87 173.08936:63 179.97704:295 184.07213:40197 184.19119:1408 184.33911:158 184.44398:130 184.49109:129 184.55209:139 184.61079:111 184.65149:110 184.69006:84 184.73048:1…
PC 16:0_22:6	5.356	806.573	[M+H]+	Pos	806.569	C46H80NO8P	PC	2	IESVDEZGAHUQJU-UHFFFAOYSA-N	O=C(OCC(OC(=O)CCC=CCC=CCC=CCC=CCC=CCC=CCC)COP(=O)([O-])OCC[N+](C)(C)C)CCCCCCCCCCCCCCC	77.6	806.5697:285005 807.57305:349117 808.57641:125343	45.03617:52 58.06126:51 60.08071:293 71.07225:195 86.09628:1080 86.15122:68 86.52681:53 87.1037:88 104.10532:71 104.13102:62 124.99875:317 125.38051:55 127.00294:60 131.07884:54 145.10107:52 146.97879:66 147.11906:65 152.46609:67 158.05144:66 164.00444:70 166.07091:52 184.07498:41517 184.19165:1705 184.36595:129 184.50688:149 184.57298:138 184.63414:118 184.73111:139 184.82065:70 184.91873:158 18…	0.00241288	0.00208626	0.00224356	0.00246414	0.00238611	0.00242646	0.00305192	0.00264069	0.0032663	0.0013603	0.00176817	0.00194943	0.00196204	0.0016099	0.00152709	0.00134307	0.00149646	0.00166521	0.00255252	0.00277735	0.0019009	0.0027921	0.00276231	0.00266852	0.00233674	0.00299269	0.0026695	0.00212637	0.00225029	0.00188638	0.00170114	0.00165519	0.00274641	0.001814	0.00065158	0.00177639
PC 17:0_18:1	5.838	774.604	[M+H]+	Pos	774.601	C43H84NO8P	PC	2	SXNXGNVZTLZDHE-UHFFFAOYSA-N	O=C(OCC(OC(=O)CCCCCCCC=CCCCCCCCC)COP(=O)([O-])OCC[N+](C)(C)C)CCCCCCCCCCCCCCCC	100	774.60345:61696 775.6068:40778 776.61016:14567	41.02413:80 43.04874:84 43.07187:53 44.04901:71 45.03132:81 60.08046:245 67.05362:88 71.0734:87 81.07078:76 86.09647:604 87.09486:103 95.08352:58 98.99058:98 104.11047:439 104.65514:64 107.09016:109 109.09911:81 110.10092:88 111.03799:74 111.07732:57 117.08514:74 119.082:129 120.96175:79 124.99849:495 135.07643:52 145.09978:148 146.98808:219 149.11366:60 155.02184:50 164.00879:210 166.06505:111 1…
PC 17:0_18:2	5.591	772.585	[M+H]+	Pos	772.585	C43H82NO8P	PC	2	ZSKWZJYUVZYDQU-UHFFFAOYSA-N	O=C(OCC(OC(=O)CCCCCCCC=CCC=CCCCCC)COP(=O)([O-])OCC[N+](C)(C)C)CCCCCCCCCCCCCCCC	100	772.58417:59032 773.58752:43990 774.59088:13695	60.08124:326 81.06464:102 86.09278:549 95.07725:81 104.10631:238 109.10028:71 120.96101:104 121.10066:90 124.11551:52 124.99496:365 127.14848:58 131.07596:70 145.99388:60 146.97749:936 147.03882:101 161.10109:63 162.95335:51 164.01242:148 184.07245:32977 184.19122:1101 184.31902:167 184.3999:128 184.45129:64 184.49347:69 184.55412:114 184.61459:86 184.6781:57 184.7101:56 184.79277:51 184.9216:104…
PC 18:0_18:1	5.753	788.606	[M+H]+	Pos	788.616	C44H86NO8P	PC	2	ATHVAWFAEPLPPQ-UHFFFAOYSA-N	O=C(OCC(OC(=O)CCCCCCCC=CCCCCCCCC)COP(=O)([O-])OCC[N+](C)(C)C)CCCCCCCCCCCCCCCCC	100	788.6073:158698 789.61065:98345 790.61401:28350	45.02847:94 45.05391:55 60.08136:193 71.07365:63 80.97102:113 86.09415:1352 86.16863:93 86.39162:69 87.09635:65 95.08522:68 97.06203:51 98.98655:76 104.10844:225 120.95722:62 121.09418:85 124.99684:553 146.97229:64 152.9825:57 164.01068:147 166.05434:71 167.07652:70 167.97768:380 168.98238:59 182.71935:52 184.07236:76148 184.6041:125 184.64923:147 184.68251:67 184.71571:119 184.76839:183 184.8152…	0.00134355	0.00122434	0.00132553	0.00116911	0.00122523	0.00125476	0.00175333	0.00151391	0.000813363	0.000628998	0.000734921	0.000736746	0.00218196	0.00110363	0.00179573	0.0010757	0.00110742	0.00111077	0.000747722	0.000901244	0.000709918	0.00146557	0.00148957	0.00106723	0.00174594	3.66599e-06	0.00189839	0.00152383	0.000536631	0.00125574	0.00047622	3.74328e-06	0.000665111	0.00113689	0.00115095	0.00114243
PC 18:0_20:3	5.897	812.619	[M+H]+	Pos	812.616	C46H86NO8P	PC	2	LLUINWFQEIMZRU-UHFFFAOYSA-N	O=C(OCC(OC(=O)CCCCCCCCCC=CCC=CCC=CCC)COP(=O)([O-])OCC[N+](C)(C)C)CCCCCCCCCCCCCCCCC	100	812.6192:171906 813.62255:175367 814.62591:50562	41.03899:171 60.07949:152 64.97881:189 71.07965:121 81.06523:78 84.09092:51 85.09953:91 86.0956:282 87.10303:143 98.98087:61 100.02109:64 102.04267:52 104.10924:102 105.01992:52 106.96595:56 108.07725:121 111.11379:95 116.06054:148 117.07718:60 119.08022:106 120.04737:1696 120.13519:94 121.04494:65 125.00317:278 125.0553:59 134.06627:418 135.11884:51 147.11652:62 150.10098:241 151.08493:539 151.1…
PC 18:0_20:4	5.75	810.605	[M+H]+	Pos	810.601	C46H84NO8P	PC	2	HAKKEJDMTIQLJH-UHFFFAOYSA-N	O=C(OCC(OC(=O)CCCCCCC=CCC=CCC=CCC=CCC)COP(=O)([O-])OCC[N+](C)(C)C)CCCCCCCCCCCCCCCCC	100	810.604:659463 811.60735:723852 812.61071:235472	43.05376:103 45.03323:497 55.05148:127 56.04794:580 57.07341:108 60.08145:4791 60.15023:107 60.18904:88 60.22678:55 60.27841:58 60.42328:85 60.51863:60 61.08557:68 62.96169:67 66.88255:61 67.0537:59 70.06389:77 71.07697:1160 80.97469:236 81.01847:53 81.07177:153 83.08586:81 86.09705:20634 86.17541:678 86.20569:306 86.23452:221 86.26178:197 86.32623:143 86.38281:142 86.43156:99 86.48944:125 86.558…
PC 18:0_22:6	5.692	834.601	[M+H]+	Pos	834.601	C48H84NO8P	PC	2	FAUYAENFVCNTAL-UHFFFAOYSA-N	O=C(OCC(OC(=O)CCC=CCC=CCC=CCC=CCC=CCC=CCC)COP(=O)([O-])OCC[N+](C)(C)C)CCCCCCCCCCCCCCCCC	100	834.60211:88667 835.60546:82891 836.60882:49039	46.06551:296 56.05424:107 57.07024:86 60.08009:331 71.07601:79 72.07883:154 81.0709:141 86.09599:2036 86.41214:52 87.09966:100 88.03835:83 98.11195:105 98.98425:130 104.10941:391 120.95792:50 123.11447:275 124.11501:58 124.99789:989 135.06967:76 137.12709:54 146.9765:143 166.06395:195 175.14362:85 183.71985:56 183.75499:58 183.97578:53 184.07198:93236 184.77899:64 184.82869:119 184.88405:147 184.…
PC 18:1_18:1	5.779	786.606	[M+H]+	Pos	786.601	C44H84NO8P	PC	2	SNKAWJBJQDLSFF-UHFFFAOYSA-N	O=C(OCC(OC(=O)CCCCCCCC=CCCCCCCCC)COP(=O)([O-])OCC[N+](C)(C)C)CCCCCCCC=CCCCCCCCC	100	786.6084:1598102 787.61175:1379654 788.61511:435374	45.03201:211 56.04588:51 59.05469:69 60.07973:3664 60.13455:178 60.2151:52 60.38046:52 61.08883:88 71.07129:625 80.97229:141 81.06848:206 81.10013:51 83.08855:185 85.89768:81 86.09547:13000 86.17913:380 86.20629:182 86.22859:172 86.29002:132 86.41847:130 86.48418:97 86.52761:55 86.5647:64 86.59151:58 86.64857:55 87.09922:932 87.23869:57 87.36219:70 88.09889:77 89.05403:50 95.08465:189 98.98373:87…
PC 18:1_18:3	5.391	782.575	[M+H]+	Pos	782.569	C44H80NO8P	PC	2	FVQGNFUBHWGFCY-UHFFFAOYSA-N	O=C(OCC(OC(=O)CCCCCCCC=CCC=CCC=CCC)COP(=O)([O-])OCC[N+](C)(C)C)CCCCCCCC=CCCCCCCCC	100	782.57147:123253 783.57482:96814 784.57818:38418	45.03074:147 46.06558:113 59.98836:73 60.08046:1058 60.11743:99 60.5617:56 60.60672:64 61.07991:78 68.05238:76 71.07069:224 72.08679:86 81.36175:51 83.07597:95 86.09563:4671 86.1759:146 86.20933:88 86.25996:56 86.30781:74 86.44347:88 86.89266:68 87.09955:223 95.08601:69 97.09872:181 97.12307:71 98.98218:303 99.08661:60 103.03487:56 104.10577:688 109.09848:129 109.21022:70 111.11596:101 124.99776:…
PC 18:1_20:4	5.452	808.587	[M+H]+	Pos	808.585	C46H82NO8P	PC	2	SWOKEJBWARJLGN-UHFFFAOYSA-N	O=C(OCC(OC(=O)CCCCCCC=CCC=CCC=CCC=CCC)COP(=O)([O-])OCC[N+](C)(C)C)CCCCCCCC=CCCCCCCCC	100	808.58301:216590 809.58636:254736 810.58972:73468	45.03204:107 56.04691:176 60.07654:2110 60.28947:56 60.54377:53 61.07956:78 65.02972:62 69.88149:56 71.06248:363 75.04393:76 79.05145:58 81.06468:71 85.09702:109 86.09159:6323 86.17388:271 86.21761:77 86.25294:94 86.28991:72 86.31309:65 86.383:54 86.42223:53 86.4999:52 86.52099:57 87.09328:568 88.03495:62 88.09641:68 93.06554:126 98.9833:501 104.10287:1463 104.17638:81 105.10235:133 120.95882:207…
PC 18:2_20:4	5.359	806.573	[M+H]+	Pos	806.569	C46H80NO8P	PC	2	RUHBZJXWUDKAMZ-UHFFFAOYSA-N	O=C(OCC(OC(=O)CCCCCCC=CCC=CCC=CCC=CCC)COP(=O)([O-])OCC[N+](C)(C)C)CCCCCCCC=CCC=CCCCCC	100	806.5697:285005 807.57305:349117 808.57641:125343	45.03617:52 58.06126:51 60.08071:293 71.07225:195 86.09628:1080 86.15122:68 86.52681:53 87.1037:88 104.10532:71 104.13102:62 124.99875:317 125.38051:55 127.00294:60 131.07884:54 145.10107:52 146.97879:66 147.11906:65 152.46609:67 158.05144:66 164.00444:70 166.07091:52 184.07498:41517 184.19165:1705 184.36595:129 184.50688:149 184.57298:138 184.63414:118 184.73111:139 184.82065:70 184.91873:158 18…
PC O-16:0_16:0	5.716	778.59	[M+CH3COO]-	Neg	778.597	C40H82NO7P	EtherPC	2	WOTHHEHCEYHCFE-UHFFFAOYSA-N	O=C(OC(COCCCCCCCCCCCCCCCC)COP(=O)([O-])OCC[N+](C)(C)C)CCCCCCCCCCCCCCC	100	778.59552:9362 779.59887:8930 780.60223:0	59.01424:541 59.62213:74 61.9863:287 62.01316:70 112.97962:73 122.97578:85 139.98811:62 141.96393:88 151.42035:54 152.98949:128 168.97865:236 183.04483:63 192.40132:150 196.02008:110 208.0585:66 218.98195:53 255.23158:6030 255.36786:261 255.46977:76 255.64362:84 255.73605:61 255.78683:57 255.90901:79 256.24127:1053 257.06094:73 257.21649:77 259.23883:151 269.24445:729 274.25421:59 281.25491:1210 …
PC O-16:1_18:2	5.695	800.581	[M+CH3COO]-	Neg	800.581	C42H80NO7P	EtherPC	2	AXCLECQLCBWNLZ-UHFFFAOYSA-N	O=C(OC(COCCCCCCCCC=CCCCCCC)COP(=O)([O-])OCC[N+](C)(C)C)CCCCCCCC=CCC=CCCCCC	100	800.57837:7215 801.58172:8040 802.58508:7295	41.03817:91 43.22804:62 44.99694:268 50.31086:90 59.0142:342 59.05053:98 59.21601:53 72.22984:51 72.61575:94 78.96297:64 80.48576:80 84.01025:348 85.00791:1002 93.06104:70 99.02491:100 112.98426:273 113.00861:130 140.00475:65 168.04012:270 191.11345:80 196.01654:69 205.19351:243 239.23361:193 255.23022:1915 255.36441:67 256.22665:118 257.24542:62 259.24246:401 269.20758:70 279.23114:5414 279.3652…
PC O-18:0_20:4	6.09	854.625	[M+CH3COO]-	Neg	854.628	C46H86NO7P	EtherPC	2	PTKWWHCMNOQBSL-UHFFFAOYSA-N	O=C(OC(COCCCCCCCCCCCCCCCCCC)COP(=O)([O-])OCC[N+](C)(C)C)CCCCCCC=CCC=CCC=CCC=CCC	100	854.62317:10882 855.62652:14371 856.62988:0	59.01569:327 60.00967:88 63.00919:53 64.99658:89 73.27393:92 78.95184:116 84.01321:339 85.00411:555 89.02203:88 92.92339:198 99.01618:178 102.9688:83 119.04494:55 127.08576:66 130.33917:53 140.00679:78 158.37091:72 168.04063:371 184.95699:51 191.12398:60 214.94466:85 221.58905:120 229.19432:93 256.91699:68 259.24182:252 260.2677:81 267.25574:72 268.04016:67 279.24478:188 281.24182:140 283.27771:6…
PE 14:0_18:1	5.469	688.49	[M-H]-	Neg	688.492	C37H72NO8P	PE	2	QZGYPUQNTDWNBR-UHFFFAOYSA-N	O=C(OCC(OC(=O)CCCCCCCC=CCCCCCCCC)COP(=O)(O)OCCN)CCCCCCCCCCCCC	96.5	688.49744:6326 689.50079:2359 690.50415:0	58.28553:104 69.00298:135 78.95823:132 85.01315:60 112.98637:131 122.96239:139 168.03069:185 227.20068:535 228.19293:77 229.18193:59 253.21358:1806 254.22176:424 255.23555:526 256.22873:212 257.23001:73 269.20807:82 269.24103:59 281.24231:978 282.25003:311 283.25323:110 284.26376:70 309.28751:57 314.07834:86 336.3158:95 511.20505:70 550.24347:126 572.94904:51 586.1405:57 630.48761:123 631.52759:5…
PE 14:0_20:4	5.202	710.477	[M-H]-	Neg	710.477	C39H70NO8P	PE	2	MNVGUNLOWKLLFC-UHFFFAOYSA-N	O=C(OCC(OC(=O)CCCCCCC=CCC=CCC=CCC=CCC)COP(=O)(O)OCCN)CCCCCCCCCCCCC	96	710.47766:2348 711.48101:0 712.48437:1872	59.01176:105 68.99247:284 78.96644:245 98.9557:63 112.98689:605 122.95663:61 123.97063:85 140.96275:95 168.96455:121 171.99701:71 188.97166:54 206.18056:91 227.20061:374 228.21565:95 241.19641:111 259.23535:104 269.23715:70 279.86768:60 279.90445:56 281.25665:110 295.21884:86 301.99341:69 303.24146:1186 304.23593:362 316.89633:105 337.23639:62 351.13672:72 362.83139:244 392.86618:62 406.2226:69 4…
PE 16:0_16:0	5.761	690.505	[M-H]-	Neg	690.508	C37H74NO8P	PE	2	SLKDGVPOSSLUAI-UHFFFAOYSA-N	O=C(OCC(OC(=O)CCCCCCCCCCCCCCC)COP(=O)(O)OCCN)CCCCCCCCCCCCCCC	100	690.50806:7419 691.51141:7161 692.51477:1833	59.01034:107 68.99766:56 123.01347:101 124.96438:59 127.0259:65 127.0585:56 140.01189:473 140.99831:62 154.56848:91 196.02762:215 196.06319:107 227.18175:72 255.2308:12798 255.42291:184 255.48654:139 255.59001:84 255.70837:174 255.797:119 255.88417:103 256.13892:55 256.23257:2105 256.35068:115 256.41495:83 256.5593:57 256.8736:58 257.24173:183 283.26837:66 284.25644:50 362.06299:88 379.22794:52 3…
PE 16:0_18:0	6.129	718.541	[M-H]-	Neg	718.539	C39H78NO8P	PE	2	RPJZYOHZALDGKI-UHFFFAOYSA-N	O=C(OCC(OC(=O)CCCCCCCCCCCCCCCCC)COP(=O)(O)OCCN)CCCCCCCCCCCCCCC	100	718.54053:4336 719.54388:4388 720.54724:1655	59.01084:93 78.18123:176 85.01549:61 112.98581:131 122.96243:72 194.95825:83 209.11986:62 255.22823:357 256.23895:124 259.22842:77 280.85611:61 282.24091:119 283.25491:267 283.63754:50 284.28079:85 286.86859:73 299.25546:109 301.14337:86 303.92877:53 304.86713:73 329.06918:90 387.83023:142 577.16632:146 578.3045:54 596.25903:68 596.33984:64 598.22034:59 600.25073:55 606.49841:56 615.66974:52 635.…
PE 16:0_18:1	5.805	716.525	[M-H]-	Neg	716.524	C39H76NO8P	PE	2	FHQVHHIBKUMWTI-UHFFFAOYSA-N	O=C(OCC(OC(=O)CCCCCCCC=CCCCCCCCC)COP(=O)(O)OCCN)CCCCCCCCCCCCCCC	100	716.52612:260961 717.52947:292905 718.53283:75010	53.23063:73 55.40285:162 59.01633:201 60.64771:117 60.6614:64 78.9584:2687 80.64208:54 88.61339:79 96.97137:510 112.98141:92 122.00201:813 123.08243:54 123.76394:58 123.9936:54 124.59653:56 134.03699:213 134.15808:63 134.97615:182 135.00513:86 140.01027:7447 140.11252:215 140.35548:80 140.38869:69 140.6356:60 140.68385:51 141.0079:297 142.01505:55 150.99869:53 152.97873:106 168.067:63 170.83307:2…
PE 16:0_18:2	5.547	714.508	[M-H]-	Neg	714.508	C39H74NO8P	PE	2	HBZNVZIRJWODIB-UHFFFAOYSA-N	O=C(OCC(OC(=O)CCCCCCCC=CCC=CCCCCC)COP(=O)(O)OCCN)CCCCCCCCCCCCCCC	100	714.50916:61350 715.51251:56783 716.51587:15116	41.22158:55 49.29523:50 59.01448:112 68.99673:100 78.95888:295 80.96383:83 83.05025:113 88.53546:50 96.96065:128 108.0437:58 112.98406:696 113.98513:82 122.00024:166 126.04405:84 140.0136:2236 140.10788:130 141.00804:103 142.01964:63 196.03877:888 197.04153:170 197.2294:66 214.03685:263 226.1076:125 253.22182:304 254.22597:105 255.23352:18980 255.37213:678 255.42583:302 255.46254:239 255.55333:15…
PE 16:0_20:4	5.525	738.51	[M-H]-	Neg	738.508	C41H74NO8P	PE	2	NQIMLWFRWGTTOZ-UHFFFAOYSA-N	O=C(OCC(OC(=O)CCCCCCC=CCC=CCC=CCC=CCC)COP(=O)(O)OCCN)CCCCCCCCCCCCCCC	100	738.51013:203225 739.51348:208975 740.51684:55777	41.04097:876 56.77104:65 58.50237:107 59.01405:2925 59.0783:146 64.0007:62 71.01395:130 78.96063:2037 79.03784:74 81.0257:83 82.45863:101 83.04707:185 84.99723:53 93.06759:200 94.08348:130 95.08775:144 96.96678:346 97.80696:57 101.06747:67 103.99786:61 105.06694:56 112.98054:84 119.25755:80 121.10207:75 122.00301:435 123.10429:70 127.06343:188 127.51511:72 133.06223:145 135.06967:81 139.58569:186…
PE 16:1_20:4	5.316	736.492	[M-H]-	Neg	736.492	C41H72NO8P	PE	2	CXGZFWPMXPAZEA-UHFFFAOYSA-N	O=C(OCC(OC(=O)CCCCCCC=CCC=CCC=CCC=CCC)COP(=O)(O)OCCN)CCCCCCCC=CCCCCCC	99.1	736.4964:6256 737.49975:0 738.50311:0	68.98962:52 78.9585:202 84.01376:234 99.02341:109 100.95826:96 111.09035:55 112.97527:76 122.96222:67 126.06548:98 127.05714:91 141.0128:51 168.04333:1127 168.42491:66 178.08376:73 181.95906:65 215.24471:53 218.95808:69 227.22725:54 229.19102:72 253.2151:834 254.22791:332 255.22346:82 259.22968:97 260.2515:182 278.12:74 279.22983:88 281.2489:81 283.25797:84 288.26486:91 297.2612:94 297.97165:54 3…
PE 17:0_18:1	5.982	730.539	[M-H]-	Neg	730.539	C40H78NO8P	PE	2	UAKUCJGIIYSFFK-UHFFFAOYSA-N	O=C(OCC(OC(=O)CCCCCCCC=CCCCCCCCC)COP(=O)(O)OCCN)CCCCCCCCCCCCCCCC	100	730.53717:6173 731.54052:5329 732.54388:1438	78.95393:61 99.01548:62 100.95792:101 168.99776:173 226.99329:103 255.22517:330 257.22614:51 267.21677:259 269.24329:712 270.24323:211 271.27988:93 281.24957:2617 281.39774:87 282.0141:55 282.25369:750 283.25366:96 295.26706:208 305.61328:51 325.23199:74 382.86475:55 403.17953:103 404.98627:68 424.14056:51 448.28671:72 466.25848:143 468.30386:100 474.30695:209 481.27048:84 485.26535:77 523.27313:…
PE 17:1_22:4	6.426	778.574	[M-H]-	Neg	778.539	C44H78NO8P	PE	2	BFQVZDCEGXIYEP-WCLBDTPLNA-N	CCCCCCC\C=C/CCCCCCCC(=O)OCC(COP(O)(=O)OCCN)OC(=O)CCCCCCCC\C=C/C\C=C/C\C=C/C\C=C/CC	76.1	778.5788:200567 779.58215:237504 780.58551:66582	40.50389:168 41.04132:76 41.99831:56 42.99428:142 55.05038:65 59.01414:1009 61.99137:282 62.96352:58 67.0621:198 68.32125:88 71.44083:52 78.95786:1534 79.01461:120 97.06948:221 100.93604:60 103.01926:102 107.08283:266 112.9847:222 121.99514:218 122.97147:98 124.5006:62 125.04681:50 136.99063:67 139.06563:73 140.01117:2389 140.43887:64 141.01224:223 153.00394:134 155.12186:121 157.78134:76 163.010…
PE 18:0_18:1	6.194	744.557	[M-H]-	Neg	744.555	C41H80NO8P	PE	2	JQKOHRZNEOQNJE-UHFFFAOYSA-N	O=C(OCC(OC(=O)CCCCCCCC=CCCCCCCCC)COP(=O)(O)OCCN)CCCCCCCCCCCCCCCCC	100	744.55426:110996 745.55761:122569 746.56097:30963	48.75336:64 55.04617:190 56.98906:107 78.95943:1223 79.03381:51 96.97005:172 112.98286:62 120.98199:67 122.00307:182 122.96933:174 138.99196:58 140.01076:3333 141.01834:168 154.27843:59 162.0419:88 171.10768:51 178.02081:104 196.03598:1788 196.14055:89 196.3559:56 196.42883:71 197.04793:214 214.05139:295 223.01962:114 251.16716:51 255.23178:521 257.22125:68 258.73383:64 278.71912:56 280.82617:157…
PE 18:0_20:4	5.819	766.541	[M-H]-	Neg	766.539	C43H78NO8P	PE	2	YEHAZLUVAZKVRO-UHFFFAOYSA-N	O=C(OCC(OC(=O)CCCCCCC=CCC=CCC=CCC=CCC)COP(=O)(O)OCCN)CCCCCCCCCCCCCCCCC	100	766.54016:259146 767.54351:317818 768.54687:87921	41.03866:669 42.00488:60 58.00313:116 59.01581:2066 59.08798:98 59.39146:52 59.91701:52 61.98646:54 64.12987:141 67.05735:472 67.09931:65 68.99364:146 78.95948:2236 80.02584:102 81.02538:108 82.21181:119 83.05069:275 85.02356:73 92.4469:116 93.03419:139 93.06841:200 95.08292:126 96.96771:804 97.02251:70 105.07471:115 107.08722:148 112.98597:628 113.06002:103 114.06969:154 118.27931:73 121.10496:5…
PE 18:0_22:4	6.172	794.57	[M-H]-	Neg	794.571	C45H82NO8P	PE	2	TVACGFJBGVEGCR-UHFFFAOYSA-N	O=C(OCC(OC(=O)CCCCCCCCC=CCC=CCC=CCC=CCC)COP(=O)(O)OCCN)CCCCCCCCCCCCCCCCC	100	794.57288:37160 795.57623:43527 796.57959:12757	40.99694:62 41.04131:96 78.95755:299 85.00309:170 120.76975:85 122.96515:74 132.60538:91 137.0894:75 140.01257:820 142.75021:68 149.06111:57 178.0302:83 183.15036:102 196.03593:240 197.04524:51 207.20096:62 233.23122:155 245.23625:64 255.23305:277 255.30713:76 256.22559:54 257.20673:54 279.23544:128 280.22559:58 280.92972:50 281.24771:516 282.25806:112 283.26355:6669 283.44778:139 283.52185:85 28…
PE 18:1_18:1	5.863	742.539	[M-H]-	Neg	742.539	C41H78NO8P	PE	2	MWRBNPKJOOWZPW-UHFFFAOYSA-N	O=C(OCC(OC(=O)CCCCCCCC=CCCCCCCCC)COP(=O)(O)OCCN)CCCCCCCC=CCCCCCCCC	100	742.53986:135774 743.54321:122776 744.54657:32038	41.09838:53 44.99886:63 46.46458:94 51.96778:56 58.63638:101 62.95901:128 65.0205:56 78.9585:1137 79.18574:56 96.9681:151 106.24423:89 112.98798:69 121.99466:379 123.85868:85 140.01294:3116 140.11505:91 140.25175:60 140.59541:61 141.02444:147 145.52478:54 152.99159:132 156.33574:86 196.03925:2261 196.158:119 196.43254:59 196.6351:91 197.03638:208 198.02887:83 214.05115:300 255.23358:714 256.23856…
PE 18:1_18:2	5.61	740.526	[M-H]-	Neg	740.524	C41H76NO8P	PE	2	GKAFCSRKMWFPSJ-UHFFFAOYSA-N	O=C(OCC(OC(=O)CCCCCCCC=CCC=CCCCCC)COP(=O)(O)OCCN)CCCCCCCC=CCCCCCCCC	100	740.52527:114176 741.52862:103817 742.53198:28417	45.0004:82 59.01284:172 64.99395:119 69.00224:131 78.95821:684 96.97441:122 102.49704:87 112.97391:146 116.90378:72 122.00034:91 125.33448:50 129.05302:63 140.0106:897 142.02092:92 154.99617:150 168.95496:83 178.02502:101 196.03835:1006 196.08658:310 196.14447:72 197.04607:191 214.02823:51 228.94016:99 255.23048:1947 256.02475:53 256.22644:518 257.22879:258 262.21124:78 263.89047:98 276.69339:68 …
PE 18:1_20:1	6.241	770.569	[M-H]-	Neg	770.571	C43H82NO8P	PE	2	UITCASPZWUAJBW-UHFFFAOYSA-N	O=C(OCC(OC(=O)CCCCCCCCCC=CCCCCCCCC)COP(=O)(O)OCCN)CCCCCCCC=CCCCCCCCC	100	770.56989:8447 771.57324:6430 772.5766:2320	44.96618:51 68.99783:62 78.96268:129 111.01023:91 122.95919:188 140.01674:244 153.44632:146 167.98839:141 168.96799:104 169.96997:86 180.91823:55 186.0089:55 192.98238:60 196.03131:87 207.00667:51 222.96814:65 233.96127:103 246.923:62 255.23936:132 281.24841:3892 281.38733:115 281.4686:136 281.65347:65 281.84409:62 282.05023:64 282.25415:1040 282.51633:59 282.99298:63 283.2598:180 283.90164:51 28…
PE 18:1_20:4	5.579	764.526	[M-H]-	Neg	764.524	C43H76NO8P	PE	2	ZYMZKMQPPJPQHY-UHFFFAOYSA-N	O=C(OCC(OC(=O)CCCCCCC=CCC=CCC=CCC=CCC)COP(=O)(O)OCCN)CCCCCCCC=CCCCCCCCC	100	764.52649:191934 765.52984:210375 766.5332:57235	41.0393:433 43.90924:72 58.72164:63 59.01097:742 62.67266:86 68.07372:72 78.95848:968 83.04766:552 84.04709:60 85.0039:62 89.7282:122 91.0555:58 93.06805:71 98.96896:61 100.95659:66 112.98498:94 115.03777:162 121.093:64 121.99948:327 127.05437:80 128.04147:116 131.06834:100 133.10304:66 140.0117:4927 140.1127:179 140.15869:62 140.27202:66 140.38744:71 140.41136:57 140.86024:58 140.97604:60 146.97…
PE 18:2_20:4	5.511	762.512	[M-H]-	Neg	762.508	C43H74NO8P	PE	2	VFHZIDQZQBGNBH-DMQHYRIXNA-N	CCCCC\C=C/C\C=C/CCCCCCCC(=O)OCC(COP(O)(=O)OCCN)OC(=O)CCCCCC\C=C/C\C=C/C\C=C/C\C=C/CC	69.7	762.51263:93130 763.51598:117312 764.51934:39636	41.03963:77 44.9952:63 59.01592:408 61.98429:84 69.03758:54 71.00887:117 78.96188:1428 85.00806:102 97.04001:126 114.00227:88 122.97984:263 125.00574:257 133.31061:133 140.0056:205 151.00194:130 151.18336:91 152.99358:720 168.04385:2290 196.02921:367 203.17447:147 205.20255:63 211.37645:52 216.99197:119 227.20044:360 241.22289:91 253.21965:481 255.24138:615 255.33084:60 255.97356:78 256.22409:170…
PE 20:4_22:3;O	6.073	832.555	[M-H]-	Neg	832.55	C47H80NO9P	OxPE	2	HKSRFFZNSMPOSJ-UHFFFAOYSA-N	O=C(OCC(OC(=O)CCCCCCCC(O)C=CCC=CCC=CCCCCC)COP(=O)(O)OCCN)CCCCCCC=CCC=CCC=CCC=CCC	100	832.55902:44902 833.56237:57076 834.56573:38899	44.99709:445 59.00849:75 68.99607:217 84.01048:118 112.98665:332 113.60535:64 114.9827:67 140.02258:148 152.99535:462 168.05415:138 196.04048:173 206.04141:169 206.96288:101 224.07121:261 231.50385:68 255.23721:130 259.24112:238 260.26816:212 267.2648:82 269.25418:95 270.02573:89 279.24228:200 280.2366:166 281.24753:5051 281.43292:104 281.73248:56 281.95795:58 282.25415:1304 282.38901:110 283.266…
PE 22:4_22:3;O	6.413	860.578	[M-H]-	Neg	860.581	C49H84NO9P	OxPE	2	JHDBOMSHORNMPC-UHFFFAOYSA-N	O=C(OCC(OC(=O)CCCCCCCC(O)C=CCC=CCC=CCCCCC)COP(=O)(O)OCCN)CCCCCCCCC=CCC=CCC=CCC=CCC	100	860.57843:27550 861.58178:32864 862.58514:17834	59.00953:89 61.9867:97 65.00578:65 68.98885:111 78.95856:391 85.0072:198 89.01682:64 91.95898:75 112.96939:52 112.9978:131 114.96712:191 118.78522:56 121.10219:99 140.01535:244 141.02341:107 141.09985:53 150.98558:76 152.99094:52 158.95619:76 163.00356:63 167.97046:76 168.04726:69 182.96864:127 183.00139:116 191.68893:77 196.02962:544 202.95773:91 205.08699:87 217.02103:69 218.02287:170 233.23605…
PE O-16:1_18:1	6.039	700.53	[M-H]-	Neg	700.529	C39H76NO7P	EtherPE	2	ZVVYJAAMWXATNY-UHFFFAOYSA-N	O=C(OC(COC=CCCCCCCCCCCCCCC)COP(=O)(O)OCCN)CCCCCCCC=CCCCCCCCC	100	700.53247:85442 701.53582:90833 702.53918:26609	44.999:126 56.31107:51 59.01221:53 62.06339:98 68.99998:143 78.95535:1070 81.90575:71 98.03217:76 121.99738:188 125.10733:80 125.65422:115 136.98975:251 140.0114:1824 144.44749:73 152.99023:101 163.0273:150 166.00743:68 179.04544:251 179.95953:50 196.03711:945 197.02817:159 219.9404:92 225.45604:53 238.92747:104 239.23088:670 239.91432:57 240.23903:245 253.21469:280 253.63365:66 254.23235:204 254…
PE O-16:1_18:2	5.759	698.51	[M-H]-	Neg	698.513	C39H74NO7P	EtherPE	2	LJVXDBWIBQQKFU-UHFFFAOYSA-N	O=C(OC(COC=CCCCCCCCCCCCCCC)COP(=O)(O)OCCN)CCCCCCCC=CCC=CCCCCC	100	698.5116:10214 699.51495:12575 700.51831:4406	78.95982:566 85.00927:225 98.0263:140 99.0253:678 100.02837:146 100.93681:254 101.94:167 102.93544:246 112.987:212 124.9952:177 125.10027:85 139.10481:53 152.99219:173 158.96606:96 159.9659:122 160.88602:63 160.97267:135 162.97212:208 163.00641:84 168.96663:160 189.14835:72 196.03246:89 212.94176:71 253.215:265 255.23184:569 279.23373:7126 279.37033:271 279.45386:126 279.53354:58 279.60187:102 27…
PE O-16:1_20:4	5.716	722.515	[M-H]-	Neg	722.513	C41H74NO7P	EtherPE	2	YITZQGLIICATLN-UHFFFAOYSA-N	O=C(OC(COC=CCCCCCCCCCCCCCC)COP(=O)(O)OCCN)CCCCCCC=CCC=CCC=CCC=CCC	100	722.513:154502 723.51635:175585 724.51971:46593	40.99949:53 41.04327:259 47.88326:65 52.28168:88 53.97538:81 59.0145:2628 59.08106:115 59.11199:52 60.01844:282 62.44397:96 65.02906:67 66.23177:75 67.05157:205 68.98495:81 69.03305:84 71.00699:346 78.9603:2556 79.08416:52 81.02959:69 81.06837:190 83.05047:238 93.07757:185 95.94992:77 96.97038:450 100.91966:152 100.97477:78 107.08724:396 109.05937:61 111.10052:55 112.98512:657 121.09842:78 121.99…
PE O-16:1_20:5	5.505	720.5	[M-H]-	Neg	720.497	C41H72NO7P	EtherPE	2	RLLOITCRNQRGJD-UHFFFAOYSA-N	O=C(OC(COC=CCCCCCCCCCCCCCC)COP(=O)(O)OCCN)CCCC=CCC=CCC=CCC=CCC=CCC	100	720.49658:9816 721.49993:13537 722.50329:3689	42.22387:79 59.01329:393 59.04947:67 67.05442:71 78.95456:179 84.00601:113 93.07729:346 96.95686:89 112.98569:125 121.09597:108 122.97447:323 126.05615:105 129.03926:58 134.04811:75 140.00584:115 143.10515:69 144.952:119 152.99413:273 166.99805:53 175.68944:80 192.10847:52 192.98152:51 196.03522:112 202.99355:105 203.17648:197 208.95572:72 239.22281:70 242.19266:77 248.93893:59 255.2291:103 257.2…
PE O-16:1_22:4	6.105	750.546	[M-H]-	Neg	750.544	C43H78NO7P	EtherPE	2	IABMLWQTSKBCJV-UHFFFAOYSA-N	O=C(OC(COC=CCCCCCCCCCCCCCC)COP(=O)(O)OCCN)CCCCCCCCC=CCC=CCC=CCC=CCC	100	750.54602:648844 751.54937:869776 752.55273:256577	41.03934:78 48.24548:81 58.23076:66 59.0141:695 68.39273:99 78.95775:1522 79.03751:55 80.29692:53 83.04989:156 84.01702:91 85.0294:145 93.07612:192 102.96371:100 106.08276:52 109.97144:64 112.99152:463 117.97463:105 122.00758:156 123.07411:74 140.01337:2412 140.11609:101 140.66507:74 141.00256:57 142.04187:57 150.42603:74 152.98186:170 163.01321:133 163.06554:95 167.11906:68 168.98712:108 184.936…
PE O-16:1_22:6	5.651	746.515	[M-H]-	Neg	746.513	C43H74NO7P	EtherPE	2	WVGALBKSWOUIEZ-UHFFFAOYSA-N	O=C(OC(COC=CCCCCCCCCCCCCCC)COP(=O)(O)OCCN)CCC=CCC=CCC=CCC=CCC=CCC=CCC	100	746.51678:56378 747.52013:63142 748.52349:17970	41.04076:354 41.06946:56 45.98769:108 55.0182:150 55.05663:71 59.01691:1043 60.01669:69 65.04342:131 67.05859:385 68.99511:51 78.96107:1060 81.06909:154 83.05292:282 84.99715:137 85.03295:106 87.05077:119 93.0687:537 94.49443:56 95.0848:63 105.07768:96 107.0856:241 109.10744:103 113.02961:182 117.06451:232 119.08866:51 121.10258:445 122.09036:51 123.1153:524 127.0635:89 131.09343:211 133.09703:24…
PE O-17:1_20:4	5.902	736.528	[M-H]-	Neg	736.529	C42H76NO7P	EtherPE	2	SUCZWPZZJOWHRI-UHFFFAOYSA-N	O=C(OC(COC=CCCCCCCCCCCCCCCC)COP(=O)(O)OCCN)CCCCCCC=CCC=CCC=CCC=CCC	100	736.53076:12171 737.53411:10948 738.53747:3652	59.01538:217 59.5533:58 67.05057:57 78.96364:161 98.02372:66 122.97581:106 127.06252:146 140.0088:202 155.09583:99 157.08344:90 163.0816:72 179.02385:77 196.03079:223 212.14722:132 212.97575:74 216.9897:119 230.92673:115 231.11377:74 253.25119:82 254.24983:57 259.24225:830 259.34891:58 259.439:59 260.24066:80 281.2507:83 282.69232:56 283.22379:142 303.23471:9004 303.4816:113 303.5567:66 303.61703…
PE O-18:1_18:1	6.447	728.562	[M-H]-	Neg	728.56	C41H80NO7P	EtherPE	2	XVYPOHCSLJZFED-UHFFFAOYSA-N	O=C(OC(COC=CCCCCCCCCCCCCCCCC)COP(=O)(O)OCCN)CCCCCCCC=CCCCCCCCC	100	728.56311:78877 729.56646:83996 730.56982:21425	56.37638:64 59.01201:193 63.49:52 64.99734:89 78.96008:1132 84.00426:113 85.00913:286 97.12795:50 100.04453:74 101.04832:94 112.99702:279 120.98805:70 127.04734:73 140.00977:1684 141.00136:75 146.09723:54 163.00739:54 171.39514:55 178.02611:87 196.03415:965 197.04895:74 203.06834:91 221.07973:59 227.1947:55 253.22852:79 255.22887:375 267.27289:445 268.28629:371 268.75323:66 268.91476:54 270.9292:…
PE O-18:1_20:2	6.527	754.572	[M-H]-	Neg	754.576	C43H82NO7P	EtherPE	2	HLSDKIUXCZPFLL-UHFFFAOYSA-N	O=C(OC(COC=CCCCCCCCCCCCCCCCC)COP(=O)(O)OCCN)CCCCCCCCCC=CCC=CCCCCC	100	754.5799:4446 755.58325:3130 756.58661:2658	77.00444:82 78.95827:110 85.0088:54 100.96428:97 112.99407:90 122.97219:249 140.00516:95 155.08981:51 160.91992:54 168.9767:105 170.96312:65 172.94077:59 268.92017:72 268.96375:51 279.23691:696 279.37466:53 279.46341:51 280.23114:205 281.24094:200 282.05511:85 282.23615:86 303.93811:89 306.18747:81 307.26462:1468 307.38202:96 308.25778:426 309.28571:191 310.2821:60 315.93332:60 330.87558:65 335.2…
PE O-18:1_22:3	6.711	780.591	[M-H]-	Neg	780.591	C45H84NO7P	EtherPE	2	LUTFCONSQMQIBO-UHFFFAOYSA-N	O=C(OC(COC=CCCCCCCCCCCCCCCCC)COP(=O)(O)OCCN)CCCCCCCCC=CCC=CCC=CCCCCC	100	780.59076:15089 781.59411:12465 782.59747:4213	59.01722:145 73.45301:70 76.95726:57 78.96268:76 84.01145:118 85.00034:74 94.98193:107 100.9219:124 100.97256:245 102.93197:98 122.97127:253 135.03305:73 135.8884:163 137.02393:63 139.00777:61 139.99255:108 155.1048:61 158.96051:66 164.94228:63 166.02788:75 168.96672:113 172.09363:51 175.12895:86 179.02321:71 196.0327:126 197.04573:152 203.91585:52 210.92592:89 228.9482:116 255.22466:79 267.24692…
PE O-18:1_22:4	6.414	778.579	[M-H]-	Neg	778.576	C45H82NO7P	EtherPE	2	YARMYJKPPFMPIW-UHFFFAOYSA-N	O=C(OC(COC=CCCCCCCCCCCCCCCCC)COP(=O)(O)OCCN)CCCCCCCCC=CCC=CCC=CCC=CCC	100	778.5788:200567 779.58215:237504 780.58551:66582	40.50389:168 41.04132:76 41.99831:56 42.99428:142 55.05038:65 59.01414:1009 61.99137:282 62.96352:58 67.0621:198 68.32125:88 71.44083:52 78.95786:1534 79.01461:120 97.06948:221 100.93604:60 103.01926:102 107.08283:266 112.9847:222 121.99514:218 122.97147:98 124.5006:62 125.04681:50 136.99063:67 139.06563:73 140.01117:2389 140.43887:64 141.01224:223 153.00394:134 155.12186:121 157.78134:76 163.010…
PE O-18:1_22:5	6.157	776.562	[M-H]-	Neg	776.56	C45H80NO7P	EtherPE	2	QIJJGYHBXLEBJV-UHFFFAOYSA-N	O=C(OC(COC=CCCCCCCCCCCCCCCCC)COP(=O)(O)OCCN)CCCCCC=CCC=CCC=CCC=CCC=CCC	100	776.55951:97578 777.56286:33245 778.56622:27498	44.43606:112 47.17551:56 59.01321:1738 59.0811:53 61.98669:69 73.0377:64 78.95536:747 79.03411:55 93.05932:89 100.04602:140 107.08311:88 109.06915:76 112.97469:64 118.91538:61 121.08817:111 136.98816:145 139.14336:90 140.01106:987 141.07506:58 162.13759:58 163.01326:50 164.07881:69 167.09868:135 167.13156:56 168.97438:161 179.03389:161 179.17436:154 180.17729:113 196.03183:657 196.15411:94 205.19…
PE O-18:1_22:6	6.034	774.544	[M-H]-	Neg	774.544	C45H78NO7P	EtherPE	2	FIJFPUAJUDAZEY-UHFFFAOYSA-N	O=C(OC(COC=CCCCCCCCCCCCCCCCC)COP(=O)(O)OCCN)CCC=CCC=CCC=CCC=CCC=CCC=CCC	100	774.54822:114060 775.55157:141396 776.55493:67212	41.04307:339 45.00208:56 55.0552:94 59.01278:3126 59.08186:112 67.05383:580 69.00519:60 71.00836:125 78.95789:1660 79.03654:68 81.06613:504 82.07368:141 83.04947:50 86.98962:106 92.06551:118 93.07046:673 93.12789:60 95.08474:400 100.93365:67 104.05593:81 104.31149:70 104.97461:144 107.09031:380 109.10021:569 112.97967:357 117.07165:113 118.92796:58 119.07639:148 120.07812:79 121.09915:263 122.002…
PE O-18:2_18:1	6.091	726.544	[M-H]-	Neg	726.544	C41H78NO7P	EtherPE	2	CFANDHZPOSNKNO-UHFFFAOYSA-N	O=C(OC(COC=CCCCCCCC=CCCCCCCCC)COP(=O)(O)OCCN)CCCCCCCC=CCCCCCCCC	100	726.54675:55233 727.5501:54056 728.55346:15383	42.6781:69 59.0115:196 78.95846:378 96.96843:68 112.98444:137 113.01355:82 115.0046:64 119.04142:80 122.0057:67 123.96693:51 128.0376:66 133.07401:90 140.01515:1363 140.07857:84 158.04057:90 161.05003:112 170.56882:110 179.02534:105 179.05351:79 180.93057:53 185.04222:133 196.03014:489 253.20753:140 255.22392:641 265.24832:315 266.27277:139 279.23755:689 280.21341:69 281.24841:58024 281.82666:170…
PE O-18:2_20:4	5.773	748.532	[M-H]-	Neg	748.529	C43H76NO7P	EtherPE	2	UIOPUEZHKHUYIV-UHFFFAOYSA-N	O=C(OC(COC=CCCCCCCC=CCCCCCCCC)COP(=O)(O)OCCN)CCCCCCC=CCC=CCC=CCC=CCC	100	748.53107:148245 749.53442:144673 750.53778:47770	41.04435:241 55.01492:56 56.09374:72 58.00343:56 59.0136:1343 59.08316:51 60.01898:93 71.01433:140 78.95715:1249 79.17303:82 87.03511:106 90.68144:63 91.02185:53 93.06168:281 104.97438:86 106.06783:73 107.0837:90 109.0993:86 111.08163:100 112.98983:151 121.10867:54 127.07944:132 134.97983:102 135.96414:101 139.07639:63 140.0092:1655 140.09709:77 140.25552:60 141.0067:207 146.0771:133 151.14255:97…
PE O-18:2_22:6	5.719	772.529	[M-H]-	Neg	772.529	C45H76NO7P	EtherPE	2	UKPNUUDYLNCIOE-UHFFFAOYSA-N	O=C(OC(COC=CCCCCCCC=CCCCCCCCC)COP(=O)(O)OCCN)CCC=CCC=CCC=CCC=CCC=CCC=CCC	100	772.53467:31746 773.53802:40157 774.54138:10856	57.03343:89 59.01525:1504 60.015:99 67.05742:75 68.99395:145 78.955:97 83.05164:151 85.00887:120 94.07518:133 105.06622:90 107.07283:84 112.98952:83 113.07034:100 117.0703:97 119.08933:90 127.0732:83 133.09241:75 135.11717:83 137.13365:164 140.01537:364 143.08211:165 149.13988:94 162.13307:63 163.06764:135 175.13838:197 177.16115:266 191.17458:166 196.0386:110 203.16422:96 207.11377:60 209.15556:…
PE O-20:1_18:1	6.884	756.588	[M-H]-	Neg	756.591	C43H84NO7P	EtherPE	2	JAFJRYZSUHZYCC-UHFFFAOYSA-N	O=C(OC(COC=CCCCCCCCCCCCCCCCCCC)COP(=O)(O)OCCN)CCCCCCCC=CCCCCCCCC	100	756.59882:4965 757.60217:5897 758.60553:3025	59.01963:58 65.00069:99 68.99237:295 84.01481:183 84.03753:209 84.99998:223 112.98055:419 122.96915:1287 123.96458:129 124.9576:184 131.0071:56 157.01056:51 167.98041:61 168.9679:130 175.0125:65 186.39287:54 191.96953:107 196.01836:86 196.05573:88 248.91031:64 254.95667:61 255.23225:447 256.95184:241 268.91589:134 281.24738:2104 281.41705:56 281.54089:64 281.82758:65 282.24258:584 309.27829:2872 …
PE O-22:2_20:4	6.629	804.593	[M-H]-	Neg	804.591	C47H84NO7P	EtherPE	2	SYZKTPNEFMFVSV-UHFFFAOYSA-N	O=C(OC(COC=CCCCCCCCCCCC=CCCCCCCCC)COP(=O)(O)OCCN)CCCCCCC=CCC=CCC=CCC=CCC	100	804.58826:5999 805.59161:5940 806.59497:0	59.01356:237 68.9939:148 78.65111:57 78.96959:62 85.00574:108 89.02648:54 111.07488:88 112.99942:72 114.1004:71 122.97255:235 138.69855:196 145.99557:78 160.97733:69 168.98119:185 170.82841:54 179.01601:82 205.96043:62 218.98689:100 228.50113:60 241.9155:56 255.2249:55 259.21503:54 279.16827:66 281.22708:121 282.25082:56 284.27478:58 303.21768:657 304.228:110 304.86414:73 305.91589:61 327.11258:5…
PE P-16:0_18:1	5.94	702.545	[M+H]+	Pos	702.543	C39H76NO7P	EtherPE	2	ZVVYJAAMWXATNY-UHFFFAOYSA-N	O=C(OC(COC=CCCCCCCCCCCCCCC)COP(=O)(O)OCCN)CCCCCCCC=CCCCCCCCC	100	702.5459:41953 703.54925:40375 704.55261:10519	43.05825:70 44.04866:1494 46.06365:153 55.05738:221 57.03069:130 57.06869:577 58.0721:116 67.05219:225 69.03344:170 69.069:416 71.04855:87 71.08514:608 79.05323:193 79.07925:56 81.06802:761 82.0735:157 83.04064:78 83.08479:706 85.06458:99 85.10058:425 93.06493:139 95.08633:758 97.0628:288 97.09738:587 97.3996:51 105.0601:90 105.08517:65 107.0843:199 109.06425:109 109.09859:437 110.10199:79 111.07…
PE P-16:0_18:2	5.688	700.544	[M+H]+	Pos	700.528	C39H74NO7P	EtherPE	2	LJVXDBWIBQQKFU-UHFFFAOYSA-N	O=C(OC(COC=CCCCCCCCCCCCCCC)COP(=O)(O)OCCN)CCCCCCCC=CCC=CCCCCC	100	700.53979:7372 701.54314:7858 702.5465:2443	43.056:105 44.04972:466 44.22731:64 55.05273:107 57.03268:87 57.06689:339 59.06091:52 67.05393:522 69.03075:109 69.06767:241 70.06686:75 73.04539:97 81.06823:451 81.1062:51 83.05019:91 83.08431:332 85.06493:123 85.09709:171 86.09872:73 89.06171:121 93.06304:94 95.0845:406 97.09882:60 99.07152:128 105.07051:86 107.08768:201 108.09423:66 109.10227:371 111.03899:77 111.07869:118 111.1172:54 121.0989…
PE P-16:0_20:4	5.653	724.53	[M+H]+	Pos	724.528	C41H74NO7P	EtherPE	2	YITZQGLIICATLN-UHFFFAOYSA-N	O=C(OC(COC=CCCCCCCCCCCCCCC)COP(=O)(O)OCCN)CCCCCCC=CCC=CCC=CCC=CCC	100	724.52765:89754 725.531:82796 726.53436:21264	43.01631:189 43.03404:111 43.05588:272 44.04943:3462 44.10545:166 55.01684:103 55.05293:290 55.08369:65 57.03358:818 57.06875:1054 57.40151:59 59.05682:65 64.34939:55 65.03384:129 67.05185:1461 67.12343:90 68.05602:90 69.03379:250 69.07027:700 69.11279:68 70.06844:91 71.0485:90 71.08556:1160 71.1647:55 73.02494:189 73.06171:55 75.04732:108 79.0546:999 80.07198:76 81.06947:1925 81.15045:75 81.172:…
PE P-16:0_22:1	6.758	764.575	[M+H]+	Pos	758.606	C43H84NO7P	EtherPE	2	OSDKOUUHCQCQEG-UHFFFAOYSA-N	O=C(OC(COC=CCCCCCCCCCCCCCC)COP(=O)(O)OCCN)CCCCCCCCCCCC=CCCCCCCCC	100	758.60974:3438 759.61309:2461 760.61645:2952	44.05013:53 46.06623:74 57.03279:69 57.06842:139 67.05247:55 69.06908:87 81.06633:83 86.09587:92 95.07418:65 97.10094:64 111.08113:56 113.05217:93 120.0415:56 123.11615:106 127.07053:93 163.13942:68 184.07352:1191 185.07703:140 185.11269:54 227.14552:57 266.28702:55 279.10696:81 281.05124:177 283.03085:73 283.26407:1290 283.39233:79 284.27002:168 311.29556:898 311.44058:75 312.3035:136 313.26971:…
PE P-16:0_22:4	5.965	752.558	[M+H]+	Pos	752.559	C43H78NO7P	EtherPE	2	IABMLWQTSKBCJV-UHFFFAOYSA-N	O=C(OC(COC=CCCCCCCCCCCCCCC)COP(=O)(O)OCCN)CCCCCCCCC=CCC=CCC=CCC=CCC	100	752.55811:90264 753.56146:40150 754.56482:15117	43.05025:68 44.04845:1085 44.07861:103 46.06214:98 47.06324:97 55.0499:61 57.03238:345 57.069:599 58.07239:123 60.07788:89 60.1917:51 67.05382:303 67.1332:160 68.05476:93 69.03776:53 69.06778:290 71.08339:746 72.04301:66 72.09045:61 74.05737:338 75.04056:221 79.0485:233 79.07094:101 81.06741:354 83.08241:116 85.10103:601 86.09846:211 87.08962:1589 87.17613:67 88.10408:1143 88.28822:52 89.07368:27…
PE P-18:0_18:1	6.341	730.576	[M+H]+	Pos	730.575	C41H80NO7P	EtherPE	2	XVYPOHCSLJZFED-UHFFFAOYSA-N	O=C(OC(COC=CCCCCCCCCCCCCCCCC)COP(=O)(O)OCCN)CCCCCCCC=CCCCCCCCC	100	730.57916:34309 731.58251:34039 732.58587:11625	44.04869:283 57.0349:234 57.07166:386 58.0366:118 69.07177:52 71.08463:400 81.07029:207 82.07012:111 83.10535:143 85.06579:60 85.09928:220 93.07934:57 95.08604:240 97.10181:201 100.12104:81 107.0853:79 109.10126:323 111.1182:133 112.11936:52 113.13509:104 123.11221:64 125.0941:185 125.13613:90 135.11374:174 141.15909:88 144.04057:70 144.06541:64 149.13329:127 151.14661:110 153.12454:135 155.00616…
PE P-18:0_22:4	6.309	780.591	[M+H]+	Pos	780.59	C45H82NO7P	EtherPE	2	YARMYJKPPFMPIW-UHFFFAOYSA-N	O=C(OC(COC=CCCCCCCCCCCCCCCCC)COP(=O)(O)OCCN)CCCCCCCCC=CCC=CCC=CCC=CCC	100	780.59528:83353 781.59863:84759 782.60199:24108	43.05334:87 44.04894:1513 44.10819:57 44.19695:51 55.05503:302 57.03361:225 57.06995:613 58.07165:86 64.97457:138 67.05425:546 69.03143:79 69.06842:277 71.047:63 71.08684:576 77.03533:53 79.05562:168 81.07088:547 83.08365:447 85.10102:845 85.18191:50 86.09997:137 91.05435:116 93.06843:789 93.14095:75 95.0848:622 97.10112:273 99.11591:157 105.0723:123 106.07343:70 107.08306:222 109.09897:307 110.1…
PE P-18:0_22:6	5.945	776.562	[M+H]+	Pos	776.559	C45H78NO7P	EtherPE	2	FIJFPUAJUDAZEY-UHFFFAOYSA-N	O=C(OC(COC=CCCCCCCCCCCCCCCCC)COP(=O)(O)OCCN)CCC=CCC=CCC=CCC=CCC=CCC=CCC	100	776.56091:63504 777.56426:61895 778.56762:32850	44.04849:898 44.10732:73 55.05554:360 57.03291:290 57.06804:610 58.06609:310 67.05465:280 69.06822:175 71.04784:85 71.08372:468 74.09135:70 75.04054:80 79.05195:220 81.07034:222 85.09901:465 91.05318:359 93.06793:340 93.11079:73 93.94096:90 95.08556:574 96.07916:164 97.06239:74 97.09663:211 99.07206:60 99.1143:258 105.06834:344 106.06668:74 107.08411:186 109.09669:119 111.10473:120 113.05296:98 1…
PE P-18:1_18:1	6	728.562	[M+H]+	Pos	728.559	C41H78NO7P	EtherPE	2	CFANDHZPOSNKNO-UHFFFAOYSA-N	O=C(OC(COC=CCCCCCCC=CCCCCCCCC)COP(=O)(O)OCCN)CCCCCCCC=CCCCCCCCC	100	728.55701:7446 729.56036:10514 730.56372:3778	43.05188:115 44.04928:239 46.03827:82 55.06069:84 57.06965:88 67.04916:51 81.06916:54 83.09853:67 89.05686:56 95.08752:181 97.09637:98 97.52271:55 106.96146:80 107.08174:52 109.10439:51 121.09757:148 121.11885:82 123.11097:52 125.09035:62 133.07722:63 135.11226:70 156.04114:221 156.07394:55 178.13329:63 198.15001:95 214.08557:110 245.20627:87 247.50667:50 263.24503:54 264.26016:74 287.25204:73 29…
PE P-18:1_20:4	5.702	750.543	[M+H]+	Pos	750.543	C43H76NO7P	EtherPE	2	UIOPUEZHKHUYIV-UHFFFAOYSA-N	O=C(OC(COC=CCCCCCCC=CCCCCCCCC)COP(=O)(O)OCCN)CCCCCCC=CCC=CCC=CCC=CCC	100	750.54547:92157 751.54882:89588 752.55218:25968	43.01884:192 43.05661:253 44.05058:1853 44.10506:98 55.0193:170 55.0552:402 55.10479:52 57.0306:163 57.06967:962 58.07555:69 59.05983:51 60.07853:75 67.0543:612 68.05663:54 69.03687:166 69.06898:702 69.10863:100 70.05792:55 71.08543:985 73.03905:51 75.04568:116 78.04527:75 79.0547:374 81.03001:113 81.07095:1053 81.57078:62 82.07919:80 83.08549:1019 83.18879:54 84.09171:162 85.02791:56 85.06506:31…
PI 16:0_20:4	4.879	857.519	[M-H]-	Neg	857.519	C45H79O13P	PI	2	VWRYMIZQLPXULA-UHFFFAOYSA-N	O=C(OCC(OC(=O)CCCCCCC=CCC=CCC=CCC=CCC)COP(=O)(O)OC1C(O)C(O)C(O)C(O)C1O)CCCCCCCCCCCCCCC	100	857.52087:17646 858.52422:22325 859.52758:7299	77.24565:81 78.8353:127 78.95152:225 81.96176:85 84.00361:115 87.00513:125 99.0181:58 100.97235:105 101.01208:174 112.98833:209 122.97059:297 123.52423:57 131.01399:63 152.99738:262 167.99535:101 168.96756:140 238.94949:52 241.01128:1078 241.21945:111 242.02002:83 242.97148:57 255.23647:661 256.24777:91 256.95206:56 257.24359:106 260.21204:83 279.22241:64 281.23871:63 296.99686:136 297.04544:124 …
PI 18:0_18:0;3O	5.305	913.574	[M-H]-	Neg	913.566	C45H87O16P	OxPI	2	AKXVYVXFDIKEON-UHFFFAOYSA-N	O=C(OCC(OC(=O)CCCC(O)CCC(O)CCCC(O)CCCCCC)COP(=O)(O)OC1C(O)C(O)C(O)C(O)C1O)CCCCCCCCCCCCCCCCC	100	913.57269:6524 914.57604:0 915.5794:0	59.01081:69 60.83642:62 61.01416:134 85.01061:331 91.994:67 98.97225:80 99.02357:126 100.97385:70 102.97407:110 112.98251:157 116.92094:156 123.95735:89 126.99014:166 129.01428:67 130.0121:88 130.94559:175 131.00218:64 131.06471:95 131.10583:72 136.12387:132 141.00665:68 142.95786:69 144.95065:101 152.99097:56 158.98526:58 167.03648:231 168.98027:176 169.96902:124 180.98068:81 190.96283:129 191.0…
PI 18:0_18:1	5.309	863.572	[M-H]-	Neg	863.565	C45H85O13P	PI	2	YOBFISPJJWPPTK-UHFFFAOYSA-N	O=C(OCC(OC(=O)CCCCCCCC=CCCCCCCCC)COP(=O)(O)OC1C(O)C(O)C(O)C(O)C1O)CCCCCCCCCCCCCCCCC	100	863.56549:11062 864.56884:22611 865.5722:10292	40.0274:134 42.00574:54 52.89629:129 64.00888:57 65.00264:180 68.99611:134 71.00605:112 72.02148:110 78.95982:132 84.01167:488 85.01055:1411 87.01265:56 96.96003:75 96.98001:54 98.96758:87 99.01752:126 100.97052:168 122.96663:161 141.01591:58 142.98985:67 143.97675:59 145.02037:175 146.22215:160 152.99335:223 153.03888:60 153.98817:135 160.94025:184 161.01668:91 163.00783:77 170.9333:91 171.68929…
PI 18:0_18:2;3O	5.063	909.545	[M-H]-	Neg	909.535	C45H83O16P	OxPI	2	PNTNCBQKPUEYCF-UHFFFAOYSA-N	O=C(OCC(OC(=O)CCCCCCCC(O)C=CC(O)C(O)CC=CCC)COP(=O)(O)OC1C(O)C(O)C(O)C(O)C1O)CCCCCCCCCCCCCCCCC	100	909.54266:3850 910.54601:6952 911.54937:5924	42.99628:61 78.96503:136 78.99021:57 84.99685:128 96.95537:53 106.99516:110 112.98534:81 113.01584:82 122.971:232 125.01491:123 126.99567:164 131.99832:97 144.97124:59 152.99435:252 165.03752:191 166.02599:106 186.02281:91 192.01436:65 208.96887:86 221.01183:56 222.98495:113 227.93294:135 228.92526:54 230.9446:71 240.0477:71 241.00851:147 241.92836:96 256.94009:62 281.26624:211 283.25711:233 288.…
PI 18:0_20:4	5.12	885.551	[M-H]-	Neg	885.55	C47H83O13P	PI	2	OJESNYFIPWSOPO-UHFFFAOYSA-N	O=C(OCC(OC(=O)CCCCCCC=CCC=CCC=CCC=CCC)COP(=O)(O)OC1C(O)C(O)C(O)C(O)C1O)CCCCCCCCCCCCCCCCC	100	885.55341:133708 886.55676:225575 887.56012:68723	42.37139:259 49.43464:56 59.01611:115 62.96289:68 78.96028:1864 79.03844:70 79.46834:51 83.85404:75 84.98955:120 86.28601:58 93.07085:68 96.97224:411 112.97862:226 127.00314:56 129.34856:52 130.5354:64 134.9736:74 141.01697:89 150.96776:60 151.14771:77 152.99184:2744 153.09581:120 153.30728:57 153.98842:120 154.15457:51 169.03561:67 173.45917:215 185.03419:69 205.19246:296 223.00288:1588 223.1132…
PI 18:1_18:1	5.13	861.547	[M-H]-	Neg	861.55	C45H83O13P	PI	2	LALGUHSIWLNTNW-UHFFFAOYSA-N	O=C(OCC(OC(=O)CCCCCCCC=CCCCCCCCC)COP(=O)(O)OC1C(O)C(O)C(O)C(O)C1O)CCCCCCCC=CCCCCCCCC	100	861.54712:14309 862.55047:13703 863.55383:6318	78.96261:569 85.00488:95 93.02534:193 96.97588:100 100.96786:105 122.98072:214 124.99757:58 127.0505:107 134.99338:192 139.99054:70 140.99467:113 142.9765:128 143.95947:93 144.99229:88 153.00395:147 161.00632:402 162.98743:368 170.98415:51 210.92352:69 222.77173:64 223.00171:305 225.00415:70 231.83498:57 241.01544:1287 241.14885:62 241.21371:74 242.02492:105 255.24034:64 259.01059:102 262.38455:5…
PI 18:1_20:4	5.172	883.534	[M-H]-	Neg	883.534	C47H81O13P	PI	2	XGZVRASBCZTHNO-UHFFFAOYSA-N	O=C(OCC(OC(=O)CCCCCCC=CCC=CCC=CCC=CCC)COP(=O)(O)OC1C(O)C(O)C(O)C(O)C1O)CCCCCCCC=CCCCCCCCC	100	883.53149:13818 884.53484:16414 885.5382:5354	59.01359:74 64.00341:139 65.00022:608 68.99169:172 78.96012:230 84.99507:55 99.02307:105 112.01448:66 122.96899:6928 123.06281:230 123.11349:87 123.15611:59 123.19516:95 123.23863:60 123.34888:85 123.69932:80 123.96008:90 124.26939:52 147.01773:71 153.00002:147 166.99034:93 168.03648:56 173.00287:62 180.92511:62 222.99339:208 223.0403:56 227.03802:137 231.03877:52 231.95219:73 241.01637:695 241.2…
PS 16:0_20:4	4.937	782.496	[M-H]-	Neg	782.498	C42H74NO10P	PS	2	FNOBGXQUVKEMEE-UHFFFAOYSA-N	O=C(OCC(OC(=O)CCCCCCC=CCC=CCC=CCC=CCC)COP(=O)(O)OCC(N)C(=O)O)CCCCCCCCCCCCCCC	100	782.50098:6303 783.50433:6213 784.50769:2479	78.95905:512 84.0113:65 85.0087:155 86.99456:119 88.67403:71 100.97249:73 112.99062:90 119.00436:108 122.97306:197 126.0906:96 142.96478:91 146.96237:51 152.99182:1259 153.10077:64 168.96878:77 171.98193:53 193.98303:50 204.12144:66 205.16878:136 215.1722:134 219.17996:52 230.98264:60 255.23138:2277 255.37616:83 256.22147:351 257.23309:57 262.90451:112 271.20383:51 274.92883:57 275.9982:60 276.97…
PS 16:0_22:6	4.886	806.494	[M-H]-	Neg	806.498	C44H74NO10P	PS	2	PWBBJQOVCTWPIM-UHFFFAOYSA-N	O=C(OCC(OC(=O)CCC=CCC=CCC=CCC=CCC=CCC=CCC)COP(=O)(O)OCC(N)C(=O)O)CCCCCCCCCCCCCCC	100	806.49402:5064 807.49737:4017 808.50073:2061	42.32499:75 64.84305:73 64.9961:104 78.95974:317 85.01319:101 91.05052:185 96.96975:86 110.00875:105 111.0004:152 117.97023:136 122.97034:604 131.99454:143 134.97078:77 135.10936:83 137.11702:111 153.0014:608 153.08389:56 154.00023:62 162.96744:82 166.91364:67 167.97137:67 168.97064:155 196.03377:55 207.039:56 218.96112:75 225.0094:71 228.94469:83 255.23227:1711 256.04333:86 256.23004:156 256.304…
PS 18:0_18:1	5.333	788.561	[M-H]-	Neg	788.545	C42H80NO10P	PS	2	AJFWREUFUPEYII-ZZEZOPTANA-N	CCCCCCCCCCCCCCCCCC(=O)OCC(COP(O)(=O)OCC(N)C(O)=O)OC(=O)CCCCCCC\C=C/CCCCCCCC	77.7	788.56091:117761 789.56426:73517 790.56762:18328	44.64082:108 44.66149:51 60.1624:65 61.99275:62 63.99755:141 65.00178:1170 68.99301:126 76.2772:95 78.9597:3525 79.03968:133 79.09684:52 80.967:104 84.01244:854 85.00824:9145 85.08743:355 85.12806:108 85.22294:127 85.3252:80 85.48644:89 85.78499:56 87.00995:209 87.04787:56 88.9819:58 96.96894:317 112.98721:190 122.97065:55 124.99267:97 130.07973:159 130.10391:65 131.26123:62 134.98332:157 152.996…
PS 18:0_18:2	5.187	786.529	[M-H]-	Neg	786.529	C42H78NO10P	PS	2	AGTPCXBHIGMTEU-UHFFFAOYSA-N	O=C(OCC(OC(=O)CCCCCCCC=CCC=CCCCCC)COP(=O)(O)OCC(N)C(=O)O)CCCCCCCCCCCCCCCCC	100	786.52948:43789 787.53283:30138 788.53619:13331	50.87055:66 59.00999:217 60.35034:73 64.86288:98 76.34303:122 78.95889:1417 79.03046:68 79.06205:54 79.10289:69 84.99912:96 96.96227:249 98.01938:78 98.97218:376 99.01788:406 100.03257:51 100.96542:140 112.98119:151 122.9648:79 124.97266:84 129.86328:51 132.00403:99 152.99619:3340 153.10468:133 153.25587:74 153.47054:54 153.70091:75 154.00365:264 154.99548:186 155.42592:137 168.02754:77 170.99599…
PS 18:0_20:4	5.176	810.532	[M-H]-	Neg	810.529	C44H78NO10P	PS	2	IULWELDCBXQXED-UHFFFAOYSA-N	O=C(OCC(OC(=O)CCCCCCC=CCC=CCC=CCC=CCC)COP(=O)(O)OCC(N)C(=O)O)CCCCCCCCCCCCCCCCC	100	810.53339:632444 811.53674:579276 812.5401:179565	40.97378:106 41.03689:104 41.28551:87 41.64323:63 44.99967:130 45.87654:71 46.24242:114 46.44011:53 47.96835:57 48.38542:69 48.42558:59 48.83015:59 48.93392:63 52.76672:58 53.2234:58 54.44576:52 58.37074:134 59.0123:299 62.95751:104 70.27466:69 71.0053:58 71.76657:88 72.04682:133 72.98887:72 73.24067:86 75.90014:55 76.6757:81 78.50187:69 78.95953:42513 79.03588:1629 79.15065:83 79.20863:78 79.255…
PS 18:0_22:4	5.375	838.563	[M-H]-	Neg	838.56	C46H82NO10P	PS	2	LJUFXCVFKSJRPV-UHFFFAOYSA-N	O=C(OCC(OC(=O)CCCCCCCCC=CCC=CCC=CCC=CCC)COP(=O)(O)OCC(N)C(=O)O)CCCCCCCCCCCCCCCCC	100	838.56055:95959 839.5639:70524 840.56726:42293	49.53913:73 59.01354:1346 59.08505:59 78.95811:4182 79.03246:174 79.06506:61 79.24136:58 84.00793:131 85.00676:379 96.96744:703 100.93723:79 112.9817:220 122.96537:452 126.04755:81 133.38611:59 134.97514:134 135.00621:67 136.96904:75 138.99939:357 141.01404:276 151.08275:85 152.99461:8985 153.1026:350 153.25471:92 153.36153:91 153.3996:104 153.44118:100 153.48186:63 153.76514:53 153.83932:98 153.…
PS 18:0_22:5	5.266	836.545	[M-H]-	Neg	836.545	C46H80NO10P	PS	2	PZEFRSYCROBXSJ-UHFFFAOYSA-N	O=C(OCC(OC(=O)CCCCCC=CCC=CCC=CCC=CCC=CCC)COP(=O)(O)OCC(N)C(=O)O)CCCCCCCCCCCCCCCCC	100	836.54779:121570 837.55114:65744 838.5545:25564	49.64026:68 59.01336:130 61.98008:133 65.00597:236 78.95848:3994 79.07026:99 79.10966:97 84.31577:152 85.01691:63 96.96989:335 98.02597:433 98.97184:3352 99.02336:3571 99.11237:131 99.14622:61 99.25845:60 99.45216:55 99.58392:68 99.76619:52 99.96684:144 100.0264:52 100.97031:1004 101.06865:75 101.2137:55 101.96155:86 102.96346:273 112.9891:223 118.93655:58 122.98154:140 126.06171:96 127.05179:77 …
PS 18:1_20:4	4.948	808.522	[M-H]-	Neg	808.513	C44H76NO10P	PS	2	YEPDLFVZBAYNRO-HAGCXRLMNA-N	CCCCCCCC\C=C/CCCCCCCC(=O)OCC(COP(O)(=O)OCC(N)C(O)=O)OC(=O)CCCCCC\C=C/C\C=C/C\C=C/C\C=C/CC	75.5	808.52264:48851 809.52599:35538 810.52935:15110	57.01449:68 71.26595:60 78.95972:4775 79.03505:165 79.06367:61 79.09778:59 79.16915:57 79.2826:66 83.04722:149 93.01251:61 94.99422:59 96.96601:592 112.98049:181 122.97081:286 123.98019:117 124.83992:53 134.98343:102 135.01326:52 146.97391:118 147.01437:96 152.88849:109 152.99368:10416 153.09914:347 153.1543:149 153.19714:127 153.30975:91 153.36826:79 153.42725:100 153.59427:67 153.99681:627 154.…
PS 18:1_22:6	5.171	832.513	[M-H]-	Neg	832.513	C46H76NO10P	PS	2	FZVOBDJBRIEKPS-UHFFFAOYSA-N	O=C(OCC(OC(=O)CCC=CCC=CCC=CCC=CCC=CCC=CCC)COP(=O)(O)OCC(N)C(=O)O)CCCCCCCC=CCCCCCCCC	100	832.51532:109212 833.51867:89541 834.52203:222493	41.04101:95 42.03162:80 45.45337:101 50.24051:64 59.01136:133 62.96144:59 65.00024:97 69.0015:78 70.08221:268 78.95892:5209 79.03715:173 79.06599:84 79.2043:100 81.53441:71 83.04496:88 84.87042:59 86.03173:147 93.05824:96 96.96915:1169 99.01524:101 104.03695:124 112.98226:537 122.96581:249 134.98801:270 135.56055:51 142.95932:185 143.96657:123 144.96352:320 144.9989:162 145.10216:92 145.88918:63 …
PS 20:4_20:4	4.764	830.499	[M-H]-	Neg	830.498	C46H74NO10P	PS	2	PIDWUQSPJUEUOW-UHFFFAOYSA-N	O=C(OCC(OC(=O)CCCCCCC=CCC=CCC=CCC=CCC)COP(=O)(O)OCC(N)C(=O)O)CCCCCCC=CCC=CCC=CCC=CCC	100	830.49561:5495 831.49896:5059 832.50232:2323	68.9883:76 78.95412:243 80.96961:58 85.00159:50 96.96304:175 100.96526:195 112.98832:220 121.94267:65 122.97408:744 123.9671:52 152.99165:573 156.01607:129 167.97522:81 168.97942:255 172.00377:98 180.93768:56 182.94014:113 191.9659:64 206.95322:64 210.97296:112 219.00629:156 224.92111:93 228.92876:101 230.97549:65 232.97482:51 236.94569:62 242.87192:131 242.91095:94 248.97134:62 255.2487:51 256.7…
PS 20:4_22:5	5.137	856.509	[M-H]-	Neg	856.513	C48H76NO10P	PS	2	QIGXGEYWCWGSGJ-UHFFFAOYSA-N	O=C(OCC(OC(=O)CCCCCC=CCC=CCC=CCC=CCC=CCC)COP(=O)(O)OCC(N)C(=O)O)CCCCCCC=CCC=CCC=CCC=CCC	100	856.51538:37237 857.51873:28800 858.52209:11850	65.00565:69 68.98979:64 77.99561:57 78.95816:1035 84.00673:82 85.00413:386 90.39307:151 94.92815:94 96.97622:147 100.96317:83 108.20167:83 112.98611:109 116.92339:101 122.97141:60 127.0619:153 135.12605:76 139.00095:58 149.98064:66 152.99823:3894 153.1154:107 153.1627:51 154.00023:122 155.00987:55 168.99411:116 174.97623:566 178.03725:78 181.02525:86 187.97365:438 188.04137:57 191.18163:136 192.9…
PS 20:4_22:6	4.727	854.496	[M-H]-	Neg	854.498	C48H74NO10P	PS	2	WXLDEVYPZQFZLE-UHFFFAOYSA-N	O=C(OCC(OC(=O)CCC=CCC=CCC=CCC=CCC=CCC=CCC)COP(=O)(O)OCC(N)C(=O)O)CCCCCCC=CCC=CCC=CCC=CCC	100	854.4964:6487 855.49975:7723 856.50311:3243	78.95759:182 93.01068:55 117.04292:52 122.97038:325 132.99478:129 136.96019:68 141.03389:60 143.99174:52 152.99695:848 156.00398:115 167.9718:250 168.97119:116 170.95563:84 171.70386:64 182.97639:99 191.17278:52 192.96387:103 193.02783:87 200.1274:143 209.96957:72 228.93658:319 241.01636:66 246.9305:122 248.96846:120 254.96211:68 259.2258:88 268.90771:81 279.98917:60 283.24365:256 291.17575:75 30…
SM 14:0;2O/29:1	7.255	887.723	[M+CH3COO]-	Neg	887.722	C48H97N2O6P	SM	2	PWLZRCUYCPKNJQ-UHFFFAOYSA-N	O=C(NC(COP(=O)([O-])OCC[N+](C)(C)C)C(O)CCCCCCCCCCC)CCCCCCCCCCCCCCC=CCCCCCCCCCCCC	100	887.72198:6203 888.72533:8016 889.72869:3774	78.96512:73 87.00816:218 87.04494:61 100.97469:78 112.9826:89 122.96763:229 123.95715:60 154.97505:59 164.94777:77 168.04115:71 168.97585:132 186.70647:99 191.78191:142 204.93584:88 225.95689:73 227.93964:170 231.96233:60 238.9946:56 246.90669:105 255.23828:63 256.22153:65 257.94751:61 268.94202:107 270.26578:63 270.93613:111 310.9046:58 314.90842:80 325.29279:73 364.85846:69 384.22421:51 395.269…
SM 15:1;2O/20:0	5.424	717.593	[M+H]+	Pos	717.591	C40H81N2O6P	SM	2	KNSFZIGNZSGVAC-UHFFFAOYSA-N	O=C(NC(COP(=O)([O-])OCC[N+](C)(C)C)C(O)C=CCCCCCCCCCC)CCCCCCCCCCCCCCCCCCC	100	717.58862:67610 718.59197:64756 719.59533:15558	41.03364:74 57.06029:65 57.42433:64 60.07809:172 67.04951:272 71.06844:154 81.06074:152 82.05725:79 83.07472:64 86.09283:1252 86.17303:93 86.32688:54 87.09258:84 89.05037:169 95.077:113 95.86912:56 97.09321:56 104.10172:704 109.10231:87 120.95515:98 123.11275:61 124.99368:552 125.12404:131 147.13673:54 149.12811:123 183.48537:86 183.86781:51 184.06738:58475 184.48587:150 184.57294:93 184.66023:12…
SM 16:1;2O/16:0	4.944	675.547	[M+H]+	Pos	675.544	C37H75N2O6P	SM	2	RPTUKVYGSPDHGQ-UHFFFAOYSA-N	O=C(NC(COP(=O)([O-])OCC[N+](C)(C)C)C(O)C=CCCCCCCCCCCC)CCCCCCCCCCCCCCC	100	675.5473:190242 676.55065:212202 677.55401:50278	43.03709:127 44.04728:80 45.03358:137 46.03836:122 56.04548:78 60.0791:1699 71.07143:411 80.97315:59 82.06445:77 86.09452:9102 86.17547:389 86.20507:139 86.23371:128 86.28503:87 86.37398:61 86.48695:52 87.09841:402 88.10036:115 89.05503:73 90.99898:55 98.98264:547 104.10503:2462 104.20032:84 104.26956:70 105.11088:118 124.99793:3410 125.09329:147 125.13148:57 125.30014:61 125.48264:91 125.99838:1…
SM 16:1;2O/22:0	5.957	759.641	[M+H]+	Pos	759.638	C43H87N2O6P	SM	2	XNBRFUCJENKXCT-UHFFFAOYSA-N	O=C(NC(COP(=O)([O-])OCC[N+](C)(C)C)C(O)C=CCCCCCCCCCCC)CCCCCCCCCCCCCCCCCCCCC	100	759.64154:130848 760.64489:141193 761.64825:38341	45.03492:206 45.05576:198 56.05029:339 60.08158:2156 60.1464:84 60.18765:59 61.07602:116 70.06187:63 71.07066:559 80.97072:136 82.05954:66 86.09688:8088 86.17877:260 86.20358:128 86.4036:109 86.43626:52 86.47478:85 86.5788:97 87.0604:56 87.09956:219 87.13375:58 97.07528:3335 97.16108:104 97.1938:73 97.84425:86 98.08534:245 98.9807:610 99.09341:382 100.07484:670 100.14221:55 101.10832:353 102.1267…
SM 16:1;2O/25:0	6.735	859.69	[M+CH3COO]-	Neg	859.691	C46H93N2O6P	SM	2	LQSSZIQDYCHSLD-UHFFFAOYSA-N	O=C(NC(COP(=O)([O-])OCC[N+](C)(C)C)C(O)C=CCCCCCCCCCCC)CCCCCCCCCCCCCCCCCCCCCCCC	100	859.69061:24535 860.69396:23020 861.69732:8940	59.0177:326 61.99203:245 78.95895:1142 85.0015:177 88.92582:178 96.97074:67 100.96952:66 122.97852:447 123.97083:55 124.9986:349 152.99304:100 158.97983:60 168.03705:2184 168.1528:78 168.96957:261 169.04674:104 184.94489:91 193.83824:55 212.96336:134 213.03426:53 228.92401:72 252.92593:54 252.98334:115 268.94083:57 281.24033:58 283.27502:107 309.92093:130 333.28342:761 333.3746:75 334.29825:111 3…
SM 16:2;2O/18:0	5.057	759.566	[M+CH3COO]-	Neg	759.566	C39H77N2O6P	SM	2	VICPIURDMAMUQE-UHFFFAOYSA-N	O=C(NC(COP(=O)([O-])OCC[N+](C)(C)C)C(O)C=CCCC=CCCCCCCC)CCCCCCCCCCCCCCCCC	100	759.56696:34639 760.57031:0 761.57367:0	44.99475:140 59.01526:392 61.99376:267 63.99748:58 64.34048:85 64.99986:78 73.28253:70 78.95814:3703 79.03436:129 79.29249:74 79.89078:65 85.00779:428 96.97126:299 99.02386:58 101.03033:101 115.3891:78 122.98724:562 125.0007:433 130.94315:73 152.99863:1889 153.09581:83 153.98676:77 165.99597:59 168.04094:5334 168.15471:149 168.37726:97 168.41153:66 169.04764:194 212.32941:89 227.18842:220 242.365…
SM 17:1;2O/16:0	5.102	689.561	[M+H]+	Pos	689.559	C38H77N2O6P	SM	2	RXLZIONNUYYHHW-UHFFFAOYSA-N	O=C(NC(COP(=O)([O-])OCC[N+](C)(C)C)C(O)C=CCCCCCCCCCCCC)CCCCCCCCCCCCCCC	100	689.56207:164373 690.56542:172779 691.56878:41919	44.04863:77 45.03382:199 45.05793:154 56.05188:164 60.07986:1451 61.0804:99 71.06962:133 82.94935:75 83.06701:93 85.094:59 86.0966:5089 86.17628:165 86.20483:105 86.39213:51 87.0994:329 87.13362:58 97.09349:59 98.98521:329 102.08681:88 104.10693:1445 104.1556:152 104.19622:52 104.42645:54 105.10551:337 125.00018:3214 125.066:171 125.10021:108 125.20093:76 125.27606:92 125.99651:64 137.13036:108 1…
SM 17:1;2O/24:0	6.607	801.688	[M+H]+	Pos	801.684	C46H93N2O6P	SM	2	NBEKBSIOEMQZTN-UHFFFAOYSA-N	O=C(NC(COP(=O)([O-])OCC[N+](C)(C)C)C(O)C=CCCCCCCCCCCCC)CCCCCCCCCCCCCCCCCCCCCCC	100	801.6875:130745 802.69085:107911 803.69421:30775	43.05444:105 45.03178:171 45.05024:52 55.06684:52 56.04681:52 60.08165:1193 61.0817:73 71.07486:90 72.07452:54 85.09798:60 86.09773:3269 86.18063:103 86.2096:79 87.09873:203 98.98557:561 104.10538:1169 104.153:98 104.20143:84 104.45056:66 105.10876:132 106.00919:87 120.96323:53 125.00053:1614 125.09964:56 146.00072:65 164.01016:232 166.06178:313 167.06612:93 183.78337:78 183.94981:57 184.07426:17…
SM 18:1;2O/16:0	5.264	703.585	[M+H]+	Pos	703.575	C39H79N2O6P	SM	2	RWKUXQNLWDTSLO-UHFFFAOYSA-N	O=C(NC(COP(=O)([O-])OCC[N+](C)(C)C)C(O)C=CCCCCCCCCCCCCC)CCCCCCCCCCCCCCC	100	703.58191:2990766 704.58526:3288262 705.58862:1041683	41.6091:94 42.0371:77 43.04217:372 44.05088:106 45.03426:2661 45.09263:142 45.13106:65 46.03494:102 48.19564:90 55.43261:95 56.04886:1648 56.08861:129 57.05305:157 57.06504:111 58.06464:237 59.07283:74 60.08087:28304 60.14746:1032 60.17454:425 60.24324:102 60.27125:66 60.4058:75 60.47712:55 60.56389:71 60.69174:52 60.72689:51 60.76824:75 60.90231:76 60.94732:55 61.08167:1316 61.13136:89 61.15192:…
SM 18:1;2O/18:0	5.601	731.606	[M+H]+	Pos	731.606	C41H83N2O6P	SM	2	LKQLRGMMMAHREN-UHFFFAOYSA-N	O=C(NC(COP(=O)([O-])OCC[N+](C)(C)C)C(O)C=CCCCCCCCCCCCCC)CCCCCCCCCCCCCCCCC	100	731.60785:530909 732.6112:539577 733.61456:144469	41.02496:87 45.03315:838 46.06223:70 55.04844:76 56.04867:444 57.06966:180 58.06724:191 60.08027:7660 60.14787:284 60.16964:142 60.20377:113 60.23629:92 60.30868:104 60.32851:93 60.44188:59 60.47908:55 60.52955:110 61.0811:185 62.33227:58 69.06834:50 71.07395:1535 71.15012:62 71.22447:64 72.07316:91 72.26983:59 80.97345:326 81.01255:59 83.08712:151 84.07839:51 85.9164:105 86.09621:36987 86.17632:…
SM 18:1;2O/22:0	6.498	845.678	[M+CH3COO]-	Neg	845.675	C45H91N2O6P	SM	2	FJJANLYCZUNFSE-UHFFFAOYSA-N	O=C(NC(COP(=O)([O-])OCC[N+](C)(C)C)C(O)C=CCCCCCCCCCCCCC)CCCCCCCCCCCCCCCCCCCCC	100	845.67822:118562 846.68157:124918 847.68493:81504	57.19898:67 59.01305:1328 59.07549:50 59.50136:55 60.02231:129 61.99028:281 62.95459:107 70.01614:78 78.95866:5031 79.05759:65 79.17828:54 82.38766:109 96.96295:207 98.97034:68 112.98049:260 114.21362:55 122.98451:1406 124.99995:725 127.04978:131 129.99055:162 130.95143:61 139.80243:56 155.82449:61 159.10716:86 168.04079:12585 168.19395:198 168.22269:159 168.27333:102 168.35683:56 168.4832:57 168…
SM 18:1;2O/24:0	6.976	873.709	[M+CH3COO]-	Neg	873.707	C47H95N2O6P	SM	2	QEDPUVGSSDPBMD-UHFFFAOYSA-N	O=C(NC(COP(=O)([O-])OCC[N+](C)(C)C)C(O)C=CCCCCCCCCCCCCC)CCCCCCCCCCCCCCCCCCCCCCC	100	873.70941:279221 874.71276:268858 875.71612:98196	44.3308:70 45.00283:144 59.01503:1847 59.077:76 61.98711:1135 62.05784:51 64.62451:57 64.74395:58 68.99451:51 78.9582:10208 79.03337:399 79.1678:96 79.23954:72 79.26727:67 79.36887:80 79.38433:54 79.4315:53 81.2422:67 82.10442:63 96.58595:66 96.97435:227 100.93559:86 112.99039:114 114.77811:97 122.98312:3483 123.08416:99 123.13908:65 123.97677:128 124.99763:1526 125.07917:84 125.18082:74 125.2371…
SM 18:1;2O/24:1	6.506	871.693	[M+CH3COO]-	Neg	871.691	C47H93N2O6P	SM	2	ZJDDNEXGXYLHDF-UHFFFAOYSA-N	O=C(NC(COP(=O)([O-])OCC[N+](C)(C)C)C(O)C=CCCCCCCCCCCCCC)CCCCCCCCCCCC=CCCCCCCCCCC	100	871.69061:371274 872.69396:318660 873.69732:106062	42.92028:80 48.64636:55 59.014:2442 59.06352:98 59.08187:59 60.016:88 60.77561:97 61.98845:1088 62.03266:82 62.95982:106 64.00388:224 65.00168:2410 65.67679:202 70.69008:53 71.22377:91 72.689:71 77.63165:54 78.95949:13149 79.03577:431 79.09416:133 79.17487:77 79.28015:77 79.5376:71 79.89427:67 80.40816:63 81.03048:74 84.01064:2202 84.15625:50 84.40492:65 85.00794:16203 85.08691:541 85.11581:277 8…
SM 18:1;2O/24:2	6.169	869.673	[M+CH3COO]-	Neg	869.675	C47H91N2O6P	SM	2	PNUJDINUZYVQHI-UHFFFAOYSA-N	O=C(NC(COP(=O)([O-])OCC[N+](C)(C)C)C(O)C=CCCCCCCCCCCCCC)CCCCCCCCCCCC=CCC=CCCCCCCC	100	869.6767:82856 870.68005:90381 871.68341:37254	42.99271:120 43.39065:50 59.01144:727 61.98649:462 64.01073:129 65.00278:1079 65.06759:52 67.66093:84 78.95915:2973 79.02927:136 79.08469:52 83.00949:101 84.01103:3792 84.12271:55 84.43768:59 85.00777:12972 85.08697:439 85.13298:204 85.22957:95 85.31139:85 85.35129:53 86.01196:80 87.16922:55 96.96349:333 97.06487:75 99.0246:182 100.92379:53 102.97248:362 112.98598:62 118.95327:118 121.61868:102 1…
SM 18:1;2O/24:3	6.383	809.653	[M+H]+	Pos	809.653	C47H89N2O6P	SM	2	PVUVQCXPOULNJV-UHFFFAOYSA-N	O=C(NC(COP(=O)([O-])OCC[N+](C)(C)C)C(O)C=CCCCCCCCCCCCCC)CCCCCCCCC=CCC=CCC=CCCCCCCC	100	809.6546:39224 810.65795:34679 811.66131:10554	44.05106:63 45.03108:186 45.0514:85 56.04736:215 57.03244:94 57.07035:89 60.07954:2343 60.16792:63 60.30189:52 67.05128:77 70.4108:67 71.07184:673 71.15041:52 72.07973:64 76.94967:87 79.05064:76 80.9716:219 81.01189:55 86.09594:11551 86.17857:380 86.21854:169 86.29038:130 86.32153:80 86.38774:77 86.53041:113 86.58997:54 86.69424:71 86.88451:62 87.09838:168 87.19174:52 98.98162:760 99.31265:56 104…
SM 18:1;2O/26:1	6.82	841.712	[M+H]+	Pos	841.716	C49H97N2O6P	SM	2	DOCYSFGRRIYTER-UHFFFAOYSA-N	O=C(NC(COP(=O)([O-])OCC[N+](C)(C)C)C(O)C=CCCCCCCCCCCCCC)CCCCCCCCCCCCCC=CCCCCCCCCCC	100	841.71631:77720 842.71966:73314 843.72302:21935	56.04982:121 60.08131:357 71.07143:185 86.09538:2056 86.163:103 86.2013:59 86.30016:54 86.34895:53 87.1044:108 87.78776:50 93.07375:89 98.97869:61 104.10514:894 104.23539:50 105.10769:85 124.94189:50 124.99786:981 166.05406:142 183.38086:53 184.07161:102176 184.77376:132 184.83508:67 184.95334:135 185.0743:6797 185.19431:282 185.2543:98 185.29698:106 185.38666:123 185.5119:52 185.55086:80 185.687…
SM 18:2;2O/16:0	5.031	701.561	[M+H]+	Pos	701.559	C39H77N2O6P	SM	2	RYPRHPLEPBYJJE-UHFFFAOYSA-N	O=C(NC(COP(=O)([O-])OCC[N+](C)(C)C)C(O)C=CCCC=CCCCCCCCCC)CCCCCCCCCCCCCCC	100	701.5611:280130 702.56445:305857 703.56781:76086	43.03983:102 45.03341:400 45.05762:190 55.05283:100 56.04852:160 60.08064:2882 60.14992:97 60.17792:81 60.58678:64 61.08389:95 62.96627:64 71.07523:388 73.04687:123 80.97485:120 81.07633:95 85.09529:51 86.09654:11546 86.20112:193 86.41985:69 86.48302:116 86.67496:62 86.7607:50 87.09883:935 98.98357:606 99.05283:61 104.10689:2102 104.40077:50 105.11446:95 111.11617:103 114.04675:162 117.08913:50 1…
SM 18:2;2O/17:0	5.174	715.568	[M+H]+	Pos	715.575	C40H79N2O6P	SM	2	AQFJEWLOACFBQN-UHFFFAOYSA-N	O=C(NC(COP(=O)([O-])OCC[N+](C)(C)C)C(O)C=CCCC=CCCCCCCCCC)CCCCCCCCCCCCCCCC	92.1	715.5705:7611 716.57385:5899 717.57721:2297	60.07986:70 73.04372:344 73.07852:68 83.08789:82 86.09525:186 95.08732:167 107.08833:55 113.05489:74 125.00232:87 135.0831:70 135.10773:73 136.12463:60 141.11902:60 145.09973:59 149.06525:62 169.11748:66 184.07362:5313 184.17606:189 184.26196:109 184.73907:74 185.0627:287 185.13351:104 186.07593:72 190.14095:61 205.17981:99 206.90842:80 207.02167:57 213.11362:58 221.08305:71 250.98434:70 254.2354…
SM 18:2;2O/18:0	5.337	729.593	[M+H]+	Pos	729.591	C41H81N2O6P	SM	2	GCHHFAWECQPLHL-UHFFFAOYSA-N	O=C(NC(COP(=O)([O-])OCC[N+](C)(C)C)C(O)C=CCCC=CCCCCCCCCC)CCCCCCCCCCCCCCCCC	100	729.59338:194025 730.59673:197040 731.60009:49995	45.03265:298 56.04931:262 59.05416:148 60.08061:2655 61.08204:77 69.06863:106 71.0715:538 72.07918:184 77.04183:62 86.09627:8856 86.17849:327 86.20415:140 86.31711:96 86.35207:69 86.40816:102 86.44302:75 86.50254:122 86.57339:82 87.0983:650 87.44372:60 98.98467:515 104.10736:2248 104.19845:136 104.29726:59 104.33427:56 105.10858:242 111.10876:65 124.99883:3884 125.13249:86 125.17545:58 125.28437:…
SM 19:1;2O/24:1	6.607	827.701	[M+H]+	Pos	827.7	C48H95N2O6P	SM	2	WUGNDRFXGOIWRY-UHFFFAOYSA-N	O=C(NC(COP(=O)([O-])OCC[N+](C)(C)C)C(O)C=CCCCCCCCCCCCCCC)CCCCCCCCCCCC=CCCCCCCCCCC	100	827.69983:18891 828.70318:15667 829.70654:5014	60.07849:113 86.09785:525 97.02511:51 104.10715:166 124.99545:253 164.00102:330 184.07211:21452 184.19223:666 184.24768:292 184.30373:179 184.35051:185 184.40852:122 184.52737:183 184.61844:184 184.67586:132 184.72194:137 184.82253:106 184.93979:67 184.99179:75 185.07523:1091 185.15884:106 185.21938:70 185.28035:75 185.42531:53 186.07874:116 271.24185:57 278.27634:55 334.86606:61 341.04971:54 348…
SM 20:0;2O/19:1	6.178	773.652	[M+H]+	Pos	773.653	C44H89N2O6P	SM	2	DOHFFQZKJIJPKA-UHFFFAOYSA-N	O=C(NC(COP(=O)([O-])OCC[N+](C)(C)C)C(O)CCCCCCCCCCCCCCCCC)CCCCCCCC=CCCCCCCCCC	100	773.65399:25806 774.65734:22922 775.6607:6673	44.0484:58 45.03282:129 46.06249:103 60.08012:172 67.05476:103 71.07196:58 81.06904:95 83.08266:50 86.0943:1016 95.08198:209 98.98959:52 104.1086:226 120.96661:274 124.99676:306 126.00222:87 126.08722:143 129.06723:87 131.09737:61 145.99182:94 164.0081:620 164.08875:54 184.0714:35105 184.19012:1358 184.28253:112 184.39845:180 184.51735:136 184.56114:111 184.61699:115 184.69495:89 184.80144:133 18…
SM 21:1;2O/23:0	7.462	901.738	[M+CH3COO]-	Neg	901.738	C49H99N2O6P	SM	2	OJTVYRHCTCUMMF-UHFFFAOYSA-N	O=C(NC(COP(=O)([O-])OCC[N+](C)(C)C)C(O)C=CCCCCCCCCCCCCCCCC)CCCCCCCCCCCCCCCCCCCCCC	100	901.74323:12977 902.74658:12773 903.74994:4858	59.01431:83 65.00108:55 68.99187:84 78.95789:147 85.00377:675 86.99648:64 89.01215:119 100.97348:58 102.95577:106 102.9809:67 112.9847:98 122.0097:117 122.9655:676 124.9892:110 135.17307:51 144.97737:61 167.97308:272 168.03841:392 168.97583:265 182.92212:235 183.93146:84 234.26805:56 243.90143:143 248.9586:88 255.25122:60 256.23627:58 268.9325:112 312.93658:67 367.35529:188 395.38333:76 422.01675…
SM 24:1;2O(FA 17:2)	5.489	811.668	[M+H]+	Pos	811.632	C46H87N2O7P	ASM	2	TZSXAUUHSXCMFG-UHFFFAOYSA-N	O=C(OC(C=CCCCCCCC)C(NC(=O)CCCCCCCCCCC)COP(=O)([O-])OCC[N+](C)(C)C)CCCCCCCC=CCC=CCCCC	100	811.66663:25875 812.66998:0 813.67334:0	45.03386:431 46.06532:109 55.05283:71 56.05078:53 59.05815:75 60.08062:1741 60.12471:119 60.29264:57 62.95874:115 67.05139:70 71.07399:585 72.07198:78 80.97411:97 81.06903:60 85.10023:157 86.09643:8688 86.1751:280 86.20518:183 86.38905:52 86.4236:61 86.44521:58 86.46813:50 86.51485:56 86.68539:84 86.76241:56 87.09838:1726 87.18156:56 88.03938:70 88.0776:52 91.05211:74 95.08267:495 98.98277:410 10…
SM 26:0;2O(FA 17:0)	6.385	845.713	[M+H]+	Pos	845.711	C48H97N2O7P	ASM	2	URKRMIPPZJOCMP-UHFFFAOYSA-N	O=C(OC(CCCCCCCCC)C(NC(=O)CCCCCCCCCCCCC)COP(=O)([O-])OCC[N+](C)(C)C)CCCCCCCCCCCCCCCC	100	845.72095:1585 846.7243:0 847.72766:0	46.06837:236 82.06918:126 83.07978:60 86.0968:192 97.10132:54 115.01669:77 143.01198:152 179.17819:70 184.07233:1263 184.1819:59 188.33127:50 221.08623:119 223.94638:56 251.17349:62 281.03485:67 283.27011:75 317.16641:96 329.21204:218 341.00613:77 347.21292:67 353.28537:56 355.0712:55 374.20236:54 374.8598:83 434.03821:53 477.00537:64 485.38394:58 524.80328:63 549.48566:77 575.50409:62 577.51093:…
SM 27:0;2O(FA 15:1)	7.077	829.717	[M+H]+	Pos	829.679	C47H93N2O7P	ASM	2	QBMIYNAPSAVQFC-UHFFFAOYSA-N	O=C(OC(CCCCCCCCC)C(NC(=O)CCCCCCCCCCCCCC)COP(=O)([O-])OCC[N+](C)(C)C)CCCCCCCC=CCCCCC	100	829.71167:27618 830.71502:22593 831.71838:7097	45.03485:173 60.07979:186 73.06352:64 86.09577:569 97.10121:67 104.10278:217 124.99767:358 137.05013:54 166.06404:81 167.05743:71 184.07162:37908 184.1888:1213 184.36768:51 184.49055:147 184.63379:131 184.77011:59 184.84671:126 184.9437:63 185.07492:2485 185.1837:117 185.43936:59 185.60628:58 186.08099:94 186.19136:58 186.40553:53 209.18417:85 229.18288:90 311.28894:411 312.27271:57 394.85455:55 …
SM 28:0;2O(FA 14:1)	6.021	829.681	[M+H]+	Pos	829.679	C47H93N2O7P	ASM	2	JSRFMXINUZXWCW-UHFFFAOYSA-N	O=C(OC(CCCCCCCCC)C(NC(=O)CCCCCCCCCCCCCCC)COP(=O)([O-])OCC[N+](C)(C)C)CCCCCCCC=CCCCC	100	829.67743:5568 830.68078:3995 831.68414:1811	83.08128:84 88.11077:59 97.1029:69 133.09065:69 166.06796:55 180.89932:69 184.07208:2959 184.19487:112 184.23642:53 184.37001:64 184.65306:58 185.07837:116 195.91171:53 206.91824:56 207.07578:58 208.00308:141 246.92615:53 281.0481:56 308.85345:88 355.04694:141 356.91583:69 361.27097:56 369.07718:79 415.03134:87 416.01669:65 416.8974:57 431.07428:54 475.43234:72 516.81384:59 533.12286:54 603.50867…
SM 28:1;2O(FA 17:0)	6.388	871.734	[M+H]+	Pos	871.726	C50H99N2O7P	ASM	2	KZHXZZLXZYLURK-UHFFFAOYSA-N	O=C(OC(C=CCCCCCCC)C(NC(=O)CCCCCCCCCCCCCCC)COP(=O)([O-])OCC[N+](C)(C)C)CCCCCCCCCCCCCCCC	100	871.7276:3753 872.73095:5126 873.73431:0	86.09723:116 89.07149:62 95.08032:84 99.05418:53 104.10323:50 105.11697:62 173.09441:51 184.07298:1956 184.24367:89 184.43842:52 185.0809:131 186.07239:122 221.08853:53 253.1411:62 257.21588:54 267.91263:78 293.20865:54 316.90469:61 370.92154:54 394.8566:50 450.33994:55 500.81671:76 500.8717:91 536.34454:53 573.45605:54 575.5025:127 577.51239:135 601.51727:53 603.54486:84 612.69794:55 743.22888:5…
SM 30:0;2O(FA 12:0)	6.146	831.69	[M+H]+	Pos	831.695	C47H95N2O7P	ASM	2	YCTSPDNTKABZLW-UHFFFAOYSA-N	O=C(OC(CCCCCCCCC)C(NC(=O)CCCCCCCCCCCCCCCCC)COP(=O)([O-])OCC[N+](C)(C)C)CCCCCCCCCCC	100	831.69177:11175 832.69512:10495 833.69848:0	55.01928:694 55.05268:94 60.08243:84 64.98094:67 69.07287:158 73.02135:101 81.06661:56 83.08408:180 86.09641:569 89.00604:741 98.98221:73 104.10848:159 107.08692:66 115.02322:1012 117.05961:81 124.99956:212 125.13272:252 125.75296:88 131.10338:141 133.03314:95 143.01637:4967 143.11676:224 143.15701:153 143.54941:77 143.79042:64 143.83408:57 144.0197:189 144.04755:105 146.98039:248 148.95557:108 1…
ST 27:1;O	10.997	369.349	[M+H-H2O]+	Pos	369.352	C27H46O	ST	2	HVYWMOMLDIMFJA-UHFFFAOYSA-N	OC1CC2=CCC3C(CCC4(C)C(CCC34)C(C)CCCC(C)C)C2(C)CC1	100	369.35339:298606 370.35674:125991 371.3601:19122	41.03833:925 43.05288:1158 43.10985:53 45.03331:396 46.06395:61 55.05424:2547 56.35031:60 57.07004:2742 57.13696:129 57.16253:78 57.27444:79 58.07128:133 59.05339:110 64.9759:216 67.05512:2300 67.12395:115 67.16084:54 68.05619:392 69.0694:4809 69.14227:157 69.16582:77 69.53967:63 70.07509:306 70.2169:53 71.08574:1229 71.13959:59 72.09023:65 73.02506:67 77.03493:516 79.05432:1450 79.13097:51 80.05…
ST 28:1;O	4.699	383.398	[M+H-H2O]+	Pos	383.367	C28H48O	ST	2	SGNBVLSWZMBQTH-UHFFFAOYSA-N	OC1CC2=CCC3C(CCC4(C)C(CCC34)C(C)CCC(C)C(C)C)C2(C)CC1	91.5	383.39551:6585 384.39886:3679 385.40222:0	43.01608:57 43.05706:84 44.04512:55 45.03216:129 46.06664:2290 46.12045:91 47.07:184 55.05632:146 57.0696:86 59.04885:114 61.01282:295 64.976:76 69.06589:130 72.08078:100 73.02609:96 75.02631:2824 75.10466:113 75.44424:59 76.02177:50 81.06651:176 83.0476:82 83.09364:82 88.05644:180 88.11652:51 89.04748:64 90.04534:63 93.06902:138 95.08614:326 99.06174:54 102.07225:318 103.07131:95 104.05437:521 1…
TG 8:0_14:0_18:1	7.863	710.631	[M+NH4]+	Pos	710.629	C43H80O6	TG	2	KOGATJWDNKHOGW-UHFFFAOYSA-N	O=C(OCC(OC(=O)CCCCCCCCCCCCC)COC(=O)CCCCCCCC=CCCCCCCCC)CCCCCCC	100	710.63464:2227 711.63799:2135 712.64135:1030	46.06689:120 57.06783:171 64.97996:69 83.08482:66 113.12904:57 121.09887:56 127.10734:54 190.94751:72 230.95415:92 298.94885:71 309.92477:60 356.92639:79 389.94034:53 398.91873:65 400.86777:53 411.35504:221 412.33801:58 438.81503:58 439.36987:158 440.37457:153 446.19904:59 453.3898:52 465.39355:153 466.401:86 467.409:108 493.43591:115 549.47644:210 550.44702:53 594.31543:65 653.91119:59 692.69153…
TG 10:0_14:0_16:0	8.305	712.645	[M+NH4]+	Pos	712.645	C43H82O6	TG	2	SMIGULGEODNQEX-UHFFFAOYSA-N	O=C(OCC(OC(=O)CCCCCCCCCCCCC)COC(=O)CCCCCCCCCCCCCCC)CCCCCCCCC	100	712.64722:3974 713.65057:2550 714.65393:989	57.06741:133 64.98295:81 83.08492:71 85.09575:89 93.06664:100 95.07784:84 97.10133:55 111.04433:64 127.10348:145 152.11015:58 154.07387:71 155.13475:180 163.1385:61 177.11153:118 183.17308:84 190.94482:209 211.19992:82 274.90433:78 280.91302:72 332.90182:63 342.81454:76 344.23517:50 368.82285:50 375.27026:53 400.87231:199 439.38348:556 439.50574:50 440.37381:166 454.40262:59 467.40811:619 468.413…
TG 12:0_14:0_16:0	8.863	740.677	[M+NH4]+	Pos	740.676	C45H86O6	TG	2	PGZSAELMQZLYOA-UHFFFAOYSA-N	O=C(OCC(OC(=O)CCCCCCCCCCCCC)COC(=O)CCCCCCCCCCCCCCC)CCCCCCCCCCC	100	740.67712:9086 741.68047:7324 742.68383:2192	57.07076:327 59.04706:80 71.08403:405 73.06059:110 80.94896:74 81.06191:111 83.09102:58 85.10429:123 95.08218:167 96.76646:60 97.09909:122 109.09843:181 111.11004:54 121.10606:100 121.12733:63 123.1213:328 125.13181:98 138.13103:109 211.20168:137 211.23238:113 239.22647:105 257.21622:145 307.29239:90 332.87845:66 340.23712:72 430.86179:70 439.38083:189 440.36475:79 453.34482:82 453.39819:54 467.4…
TG 12:0_14:0_18:1	8.943	766.694	[M+NH4]+	Pos	766.692	C47H88O6	TG	2	MVBJOSAJFXMGHL-UHFFFAOYSA-N	O=C(OCC(OC(=O)CCCCCCCCCCCCC)COC(=O)CCCCCCCCCCC)CCCCCCCC=CCCCCCCCC	100	766.69458:31165 767.69793:18361 768.70129:6142	43.05579:116 55.05771:77 57.06887:204 57.12078:53 64.97411:70 69.06853:206 70.06863:53 71.08317:413 81.0668:158 83.08271:193 85.10466:87 95.08489:382 96.09065:120 97.10482:235 99.11671:82 109.09871:225 110.10914:100 111.11436:73 123.1145:342 127.10641:84 135.11101:143 139.11102:162 139.14014:115 165.16624:117 183.17058:209 184.23012:53 191.16074:56 193.20142:82 206.89748:61 209.17908:82 211.20349…
TG 12:0_14:0_19:1	6.93	780.674	[M+NH4]+	Pos	780.708	C48H90O6	TG	2	HTKCRAXPSLIKIG-UHFFFAOYSA-N	O=C(OCC(OC(=O)CCCCCCCCCCCCC)COC(=O)CCCCCCCCCCC)CCCCCCCC=CCCCCCCCCC	100	780.66815:3556 781.6715:2640 782.67486:1052	43.24889:50 57.07021:67 64.97855:128 83.08398:97 83.11179:51 85.10106:63 109.09602:171 167.01189:57 184.07205:183 190.94194:126 197.85013:52 314.27737:59 316.89319:63 365.19263:59 453.34415:52 462.91547:56 467.43124:94 496.48254:60 507.41324:120 508.414:83 509.4187:67 510.34378:61 535.42487:206 536.43842:80 563.46808:206 564.45477:161 565.46594:58 573.9353:77 574.73993:53 592.50122:156 763.75092:…
TG 12:0_16:0_14:1	8.387	738.663	[M+NH4]+	Pos	738.661	C45H84O6	TG	2	LZTDGGLJNHAGMM-UHFFFAOYSA-N	O=C(OCC(OC(=O)CCCCCCCCCCCCCCC)COC(=O)CCCCCCCCCCC)CCCCCCCC=CCCCC	100	738.66138:10609 739.66473:6536 740.66809:2240	55.06807:70 57.06845:87 60.04683:179 73.06241:99 85.11078:87 87.09064:56 106.96779:70 113.13113:55 121.09943:50 123.12517:73 124.04001:128 179.09259:54 278.28854:50 310.23486:78 320.34381:68 328.31223:76 341.19269:55 358.87616:96 378.91693:64 439.39609:57 440.35065:58 448.87833:80 465.39258:110 465.46939:60 467.40332:64 468.42136:54 469.35211:52 481.42465:187 493.42343:167 494.42468:85 495.44943:…
TG 12:0_16:0_19:1	7.393	808.702	[M+NH4]+	Pos	808.739	C50H94O6	TG	2	LASDNVBISDTJAD-UHFFFAOYSA-N	O=C(OCC(OC(=O)CCCCCCCCCCCCCCC)COC(=O)CCCCCCCCCCC)CCCCCCCC=CCCCCCCCCC	100	808.70654:3557 809.70989:2355 810.71325:0	57.06836:65 69.09342:95 71.0808:59 81.07174:118 96.09151:75 102.12254:72 111.11252:71 115.07226:67 127.10057:99 137.13593:62 141.11273:52 147.10872:83 153.12936:56 155.09995:51 156.04402:69 184.07954:145 203.18962:50 215.15742:69 251.23634:60 279.22717:118 285.24066:100 299.26511:63 313.2916:183 313.35327:52 466.88458:50 495.45325:253 496.43045:111 497.24313:62 497.4523:128 498.77402:62 507.28506…
TG 13:0_15:0_16:0	9.422	768.709	[M+NH4]+	Pos	768.708	C47H90O6	TG	2	IEAURLGZGLUCSC-UHFFFAOYSA-N	O=C(OCC(OC(=O)CCCCCCCCCCCCCC)COC(=O)CCCCCCCCCCCCCCC)CCCCCCCCCCCC	100	768.7113:38440 769.71465:31828 770.71801:8223	46.06263:107 71.08553:117 86.10668:87 95.08697:105 123.11635:78 148.9437:76 190.93692:101 225.2007:61 230.95296:85 348.84842:54 369.36414:58 387.37833:63 398.8941:94 409.86356:62 481.40213:102 489.3652:76 495.43756:295 496.42575:98 497.43729:56 502.30942:60 509.45035:400 510.44699:188 522.46967:52 523.47235:433 523.59039:51 524.46436:161 525.47949:196 526.4472:97 537.48486:127 541.13507:64 551.50…
TG 14:0_14:1_18:1	9.129	792.708	[M+NH4]+	Pos	792.708	C49H90O6	TG	2	UVAHIOIFDNNSJD-UHFFFAOYSA-N	O=C(OCC(OC(=O)CCCCCCCC=CCCCC)COC(=O)CCCCCCCCCCCCC)CCCCCCCC=CCCCCCCCC	100	792.70917:30154 793.71252:21378 794.71588:7674	46.06525:238 46.08899:65 55.05218:61 57.06618:58 59.06046:285 71.08712:75 83.0841:257 95.08042:193 97.09791:207 109.09956:95 111.07768:131 111.11888:89 121.09949:167 123.11007:195 135.11397:128 137.1257:187 149.12785:234 177.15674:72 184.18939:59 191.17252:60 197.18964:75 209.18864:100 220.20247:58 223.20345:92 237.21512:94 238.22017:119 251.23807:52 257.22122:60 266.25586:81 285.24435:176 290.87…
TG 14:0_15:0_16:0	9.687	782.724	[M+NH4]+	Pos	782.723	C48H92O6	TG	2	RIBSYLFDZQICKH-UHFFFAOYSA-N	O=C(OCC(OC(=O)CCCCCCCCCCCCCC)COC(=O)CCCCCCCCCCCCCCC)CCCCCCCCCCCCC	100	782.72253:26794 783.72588:19619 784.72924:6246	43.05401:125 46.06459:108 55.05056:88 57.06763:582 59.05638:54 67.05299:97 69.0652:87 71.08213:220 81.07102:214 83.08544:69 84.59122:55 85.06045:55 85.09943:170 86.10152:72 95.083:680 95.15696:58 97.09965:228 106.9621:66 109.10137:203 111.11139:175 114.1259:81 123.11636:448 123.1674:55 125.12896:182 132.09334:61 137.13489:100 152.15059:56 177.10637:53 197.19496:98 209.22534:62 211.20184:408 212.2…
TG 14:0_15:0_16:1	9.199	780.708	[M+NH4]+	Pos	780.708	C48H90O6	TG	2	WPZBPGLDPHSUSA-UHFFFAOYSA-N	O=C(OCC(OC(=O)CCCCCCCCCCCCCC)COC(=O)CCCCCCCCCCCCC)CCCCCCCC=CCCCCCC	100	780.70776:21103 781.71111:9341 782.71447:3735	44.05291:59 46.06857:154 55.06435:114 57.0714:77 69.06591:175 69.08364:83 81.06905:94 83.09485:90 95.08379:342 97.09875:143 104.06828:89 109.10053:348 111.07938:149 111.11893:116 112.07787:105 121.09599:62 123.10919:130 125.12923:79 149.12912:143 151.14302:125 180.10649:56 181.07806:104 184.06068:52 207.21616:56 211.21043:177 219.20148:182 225.22397:97 232.92137:81 233.22374:137 237.21791:124 239…
TG 14:0_16:0_16:0	9.965	796.742	[M+NH4]+	Pos	796.739	C49H94O6	TG	2	JWVXCFSNEOMSHH-UHFFFAOYSA-N	O=C(OCC(OC(=O)CCCCCCCCCCCCCCC)COC(=O)CCCCCCCCCCCCCCC)CCCCCCCCCCCCC	100	796.73877:41578 797.74212:32226 798.74548:10587	43.05321:76 55.05258:91 57.06917:871 58.06995:149 58.08903:53 67.05083:145 69.07024:155 69.11319:50 71.08448:466 79.05402:152 81.06757:353 82.06949:114 83.08529:374 85.09928:430 95.08513:789 95.12247:121 97.1014:168 98.1022:66 109.09904:958 109.14846:110 111.11102:211 123.11616:282 126.13648:61 137.12418:95 192.11177:82 192.17447:92 211.2065:739 212.2101:114 221.2233:67 225.21577:129 225.25246:69…
TG 14:0_16:0_16:1	9.507	794.726	[M+NH4]+	Pos	794.723	C49H92O6	TG	2	JYICXCHHKWVGEI-UHFFFAOYSA-N	O=C(OCC(OC(=O)CCCCCCCCCCCCCCC)COC(=O)CCCCCCCCCCCCC)CCCCCCCC=CCCCCCC	100	794.72552:91054 795.72887:49551 796.73223:15542	46.06069:53 55.05539:98 56.05855:72 57.07038:551 59.05458:59 67.05176:110 69.06793:225 71.08552:395 81.07109:289 83.08396:341 85.09567:82 86.09892:52 87.03254:53 93.06462:84 95.08475:556 97.10596:180 99.11324:118 107.08625:103 109.10358:282 111.07341:114 111.1134:90 116.11125:101 119.35115:82 121.09644:538 122.1067:70 123.11404:577 125.12916:117 127.14341:59 133.05775:79 134.09676:65 135.11491:21…
TG 14:0_16:0_17:0	7.957	810.721	[M+NH4]+	Pos	810.755	C50H96O6	TG	2	LVVDEVHUTIMHAK-UHFFFAOYSA-N	O=C(OCC(OC(=O)CCCCCCCCCCCCCCC)COC(=O)CCCCCCCCCCCCCCCC)CCCCCCCCCCCCC	100	810.72852:2880 811.73187:2312 812.73523:0	60.08176:88 82.07011:54 83.08089:125 86.10116:78 97.09162:73 123.11317:94 135.08014:55 144.05055:69 184.07182:400 206.91676:52 207.99274:80 236.20764:69 264.24326:70 276.27472:56 285.22961:61 313.24701:52 341.2789:84 358.93915:54 422.8999:76 423.35242:76 432.84802:53 440.36954:73 467.40192:68 469.43076:58 481.37094:84 495.43494:478 496.43582:100 498.89398:54 500.8425:54 507.22159:110 509.22656:59…
TG 14:0_16:0_18:0	10.514	824.773	[M+NH4]+	Pos	824.77	C51H98O6	TG	2	JTDPHURHZMZJHD-UHFFFAOYSA-N	O=C(OCC(OC(=O)CCCCCCCCCCCCCCC)COC(=O)CCCCCCCCCCCCCCCCC)CCCCCCCCCCCCC	100	824.77301:67734 825.77636:57759 826.77972:18293	43.42815:62 46.06465:192 57.06894:826 67.05422:170 69.0647:298 69.08971:78 71.08362:529 81.07104:231 83.0846:790 83.15486:55 84.0881:85 85.10096:443 93.07312:115 95.08665:346 96.07872:65 97.09702:198 99.11596:53 109.09694:385 111.11961:139 121.1017:88 123.1157:184 129.05089:54 137.13335:89 151.15456:176 161.13559:69 189.06438:139 203.14214:57 210.06651:70 211.19228:55 239.23949:543 239.38026:67 2…
TG 14:0_16:0_18:1	10.07	822.76	[M+NH4]+	Pos	822.755	C51H96O6	TG	2	GPXZOHHIWJNYTJ-UHFFFAOYSA-N	O=C(OCC(OC(=O)CCCCCCCCCCCCCCC)COC(=O)CCCCCCCCCCCCC)CCCCCCCC=CCCCCCCCC	100	822.75513:140009 823.75848:97067 824.76184:28851	43.0513:129 46.06684:442 55.05384:211 57.07037:1167 58.07067:96 64.97337:82 67.05414:464 67.09048:61 67.48977:51 69.06994:577 69.11124:72 71.0845:1192 71.14835:62 72.0913:74 81.06974:1762 81.14684:80 82.07587:62 83.08308:1126 84.08704:138 85.06607:114 85.09959:880 85.1774:58 86.10378:86 93.07068:83 95.086:1525 95.1704:67 96.08755:114 97.10005:783 97.14555:95 98.09856:87 99.11556:68 109.10126:907 …
TG 14:0_16:0_19:1	7.898	836.737	[M+NH4]+	Pos	836.77	C52H98O6	TG	2	SPMNUCWDJVDAIK-UHFFFAOYSA-N	O=C(OCC(OC(=O)CCCCCCCCCCCCCCC)COC(=O)CCCCCCCCCCCCC)CCCCCCCC=CCCCCCCCCC	100	836.73871:3233 837.74206:1984 838.74542:1107	83.08273:124 107.07943:87 120.96663:78 138.04494:81 151.1144:77 152.064:100 183.12746:51 185.08972:72 190.9422:195 191.09877:83 191.18677:52 215.11444:58 227.11517:57 230.16109:50 255.24371:79 285.22961:85 313.26633:61 425.3486:51 457.90558:60 498.79614:126 522.42737:90 523.46039:282 524.45917:294 525.47662:84 537.47577:83 538.45404:113 551.49512:173 552.49463:117 561.45416:57 563.47205:426 563.5…
TG 14:0_16:0_23:0	11.671	894.847	[M+NH4]+	Pos	894.848	C56H108O6	TG	2	WZOSTABSDSLKKU-UHFFFAOYSA-N	O=C(OCC(OC(=O)CCCCCCCCCCCCCCC)COC(=O)CCCCCCCCCCCCCCCCCCCCCC)CCCCCCCCCCCCC	100	894.84821:7203 895.85156:4351 896.85492:0	46.06282:318 47.06675:93 55.05848:64 64.97454:135 71.07903:140 88.07145:86 97.0992:219 102.12659:57 104.07035:103 124.39328:58 133.06473:65 153.07747:84 268.97125:88 305.31372:57 447.40033:74 481.41217:124 481.45523:53 494.4032:67 495.44223:198 496.44537:137 496.51462:67 508.74432:89 509.45306:219 510.46811:131 511.45129:79 523.47186:249 524.46454:86 537.47162:88 552.54413:60 565.53766:63 566.503…
TG 14:0_17:1_17:2	9.259	818.724	[M+NH4]+	Pos	818.723	C51H92O6	TG	2	VFVLLGBCDRQHJQ-UHFFFAOYSA-N	O=C(OCC(OC(=O)CCCCCCCC=CCCCCCCC)COC(=O)CCCCCCCCCCCCC)CCCCCCCC=CCC=CCCCC	100	818.72778:17877 819.73113:12955 820.73449:5525	46.06508:616 55.06092:91 59.06396:124 67.05135:55 69.06602:146 82.94838:64 85.10026:68 93.06332:114 95.08099:175 109.09663:54 111.07559:83 121.09277:225 125.13348:54 136.11807:60 137.12938:126 209.18707:58 210.10773:133 219.20802:79 235.1972:53 237.2139:99 255.24245:69 263.22266:61 265.25635:105 285.2334:149 299.25769:62 311.25702:127 312.26254:166 313.2627:112 338.29758:77 398.89511:62 442.8577:…
TG 14:0_25:1_18:2	11.493	944.875	[M+NH4]+	Pos	944.864	C60H110O6	TG	2	VHOKAGKUTDFXQH-UHFFFAOYSA-N	O=C(OCC(OC(=O)CCCCCCCCCCCCC=CCCCCCCCCCC)COC(=O)CCCCCCCCCCCCC)CCCCCCCC=CCC=CCCCCC	100	944.86652:2118 945.86987:1532 946.87323:0	42.02955:70 46.06082:187 59.05885:335 70.06861:54 88.11269:106 97.07486:97 102.12305:197 116.10744:132 210.92558:118 211.20297:63 236.2361:53 292.28693:81 313.27496:75 500.43774:63 547.47223:92 549.51642:52 562.68219:63 563.47473:137 577.52252:213 578.52277:101 586.57831:82 591.53271:54 613.28973:92 618.43555:87 643.63232:70 645.59796:149 645.64813:60 646.59039:57 646.87372:52 647.58667:108 648.5…
TG 14:1_14:1_16:1	8.151	762.668	[M+NH4]+	Pos	762.661	C47H84O6	TG	2	SVKNSUKRPRJLMQ-UHFFFAOYSA-N	O=C(OCC(OC(=O)CCCCCCCC=CCCCC)COC(=O)CCCCCCCC=CCCCCCC)CCCCCCCC=CCCCC	100	762.66766:1599 763.67101:1070 764.67437:0	46.06569:57 59.06729:61 72.07815:88 95.08449:93 102.12635:201 121.09998:126 150.04741:58 191.18027:72 191.20592:53 265.28677:51 283.22974:57 300.27823:77 343.30957:67 350.82874:81 398.87155:60 469.93665:60 491.41034:247 492.40115:60 507.50763:50 519.43188:59 520.43475:82 547.46399:97 548.46082:56 624.55383:98 762.6637:61
TG 14:1_17:1_18:1	9.51	832.742	[M+NH4]+	Pos	832.739	C52H94O6	TG	2	HBSJCKFCQCAZPW-UHFFFAOYSA-N	O=C(OCC(OC(=O)CCCCCCCC=CCCCCCCC)COC(=O)CCCCCCCC=CCCCCCCCC)CCCCCCCC=CCCCC	100	832.74414:11394 833.74749:7321 834.75085:3739	46.06284:666 46.10975:56 59.06102:493 69.06782:112 80.94585:84 81.06823:63 85.09484:50 95.08037:55 107.04712:111 111.075:104 121.10018:225 121.13017:81 123.11076:74 125.12899:80 131.09871:52 135.10678:152 135.62498:57 149.13158:102 189.16251:50 217.18788:60 219.2122:86 223.20416:103 232.91618:117 237.21902:174 261.13373:59 263.22974:51 265.24448:75 279.26151:95 283.05569:85 289.29626:64 311.24997…
TG 15:0_16:0_16:1	9.774	808.74	[M+NH4]+	Pos	808.739	C50H94O6	TG	2	RCYIETYFTUBXFK-UHFFFAOYSA-N	O=C(OCC(OC(=O)CCCCCCCCCCCCCCC)COC(=O)CCCCCCCCCCCCCC)CCCCCCCC=CCCCCCC	100	808.73846:48381 809.74181:24994 810.74517:9556	43.05348:109 46.06479:128 47.07036:118 57.07008:451 60.05125:55 65.0382:92 67.05351:138 69.07057:293 71.09058:76 81.07021:216 82.08108:67 83.08682:126 85.09864:329 85.13256:72 86.07133:90 86.09847:71 95.08493:600 95.12943:66 97.06496:83 97.09969:528 107.08427:66 109.0977:218 110.09308:72 111.07206:209 111.11805:154 112.11871:94 113.0996:76 113.13702:84 121.09613:199 123.11183:336 124.11237:74 125…
TG 15:0_16:0_18:0	10.68	838.787	[M+NH4]+	Pos	838.786	C52H100O6	TG	2	BABSZGMYWGFHOB-UHFFFAOYSA-N	O=C(OCC(OC(=O)CCCCCCCCCCCCCCC)COC(=O)CCCCCCCCCCCCCCCCC)CCCCCCCCCCCCCC	100	838.78906:24865 839.79241:17033 840.79577:6562	57.06884:184 60.05157:126 60.07513:57 67.04987:58 71.08512:162 83.08041:197 95.08278:176 96.0939:72 97.0966:151 99.11263:63 103.12309:88 107.086:112 109.09631:137 111.1099:79 123.11173:56 211.20013:83 235.23256:138 239.239:209 268.27945:76 300.29523:53 313.27521:116 355.27411:50 423.24124:50 453.85934:85 469.07925:60 481.41324:54 500.82443:54 509.46262:109 523.47498:357 524.48175:70 537.48206:902…
TG 15:0_16:0_18:1	10.314	836.772	[M+NH4]+	Pos	836.77	C52H98O6	TG	2	IVRUJYRTYXTTIH-UHFFFAOYSA-N	O=C(OCC(OC(=O)CCCCCCCCCCCCCCC)COC(=O)CCCCCCCCCCCCCC)CCCCCCCC=CCCCCCCCC	100	836.77142:52699 837.77477:36621 838.77813:13564	43.05321:155 46.06522:1621 57.03098:165 57.07055:192 59.05606:63 64.97687:84 67.05273:157 69.06489:183 71.08668:158 81.06913:253 83.08659:304 85.10429:127 86.10458:126 95.08463:347 96.08401:61 97.10149:173 99.11957:183 107.07845:65 109.09998:107 111.07615:77 111.12074:217 112.08097:123 121.09758:274 123.11259:124 135.12065:220 135.16039:62 137.12358:98 149.12544:69 164.92387:69 190.94403:100 208.…
TG 15:0_17:0_25:0	12.479	950.915	[M+NH4]+	Pos	950.911	C60H116O6	TG	2	BQUJQVSUVJOUCT-UHFFFAOYSA-N	O=C(OCC(OC(=O)CCCCCCCCCCCCCCCC)COC(=O)CCCCCCCCCCCCCCCCCCCCCCCC)CCCCCCCCCCCCCC	100	950.91351:9192 951.91686:5883 952.92022:2420	46.0589:72 55.06238:52 57.06524:113 67.05233:145 73.06435:64 85.09428:70 95.08058:209 109.0881:94 111.10969:59 123.11109:96 130.08699:87 138.12708:156 177.15764:160 228.22415:67 323.31409:58 469.95459:63 483.44885:54 509.4606:66 510.34659:59 510.77905:64 523.46832:210 537.48151:482 537.58514:70 538.49384:244 551.49908:946 551.66479:66 552.50787:426 552.59454:112 552.68817:51 553.50616:124 553.571…
TG 15:1_19:2_19:2	10.007	884.839	[M+NH4]+	Pos	884.77	C56H98O6	TG	2	APJZOROGJCWNLA-UHFFFAOYSA-N	O=C(OCC(OC(=O)CCCCCCCC=CCC=CCCCCCC)COC(=O)CCCCCCCC=CCCCCC)CCCCCCCC=CCC=CCCCCCC	93.1	884.83459:4100 885.83794:12960 886.8413:8607	46.06583:102 59.05825:97 74.06515:68 125.12814:67 147.1194:92 155.09427:65 159.11386:59 165.92589:116 248.69885:59 264.26144:85 279.25394:51 289.2702:52 292.26599:57 325.2034:52 333.26642:66 337.24399:52 400.87851:67 420.93668:51 432.43054:72 439.33063:79 441.34274:56 461.41132:82 478.444:56 479.93524:56 480.42407:64 490.77979:55 526.40717:55 532.41998:72 544.34479:66 573.4624:61 576.4826:81 588.…
TG 16:0_14:1_18:1	9.687	820.743	[M+NH4]+	Pos	820.739	C51H94O6	TG	2	DBEISKRQBLINTF-UHFFFAOYSA-N	O=C(OCC(OC(=O)CCCCCCCC=CCCCC)COC(=O)CCCCCCCCCCCCCCC)CCCCCCCC=CCCCCCCCC	100	820.73926:77676 821.74261:47183 822.74597:18422	43.05249:195 46.06329:475 55.0546:282 57.06898:588 57.11811:62 59.05941:462 67.05338:141 69.07256:294 71.08507:672 73.06976:72 81.07083:761 81.11546:83 83.08563:554 84.0858:51 85.09976:168 93.06789:74 95.08462:855 95.14561:74 97.05878:122 97.09844:560 99.0788:100 101.10168:79 107.0846:304 107.12276:77 108.08845:69 109.09827:497 110.10641:58 111.07768:445 111.1067:254 112.11832:64 113.11875:56 121…
TG 16:0_16:0_17:0	8.532	838.757	[M+NH4]+	Pos	838.786	C52H100O6	TG	2	TTWJTJMWHOYBPQ-UHFFFAOYSA-N	O=C(OCC(OC(=O)CCCCCCCCCCCCCCC)COC(=O)CCCCCCCCCCCCCCCC)CCCCCCCCCCCCCCC	99.6	838.75195:3069 839.7553:1497 840.75866:860	57.06718:119 81.06495:106 83.08039:105 92.07872:61 109.10098:99 111.11665:159 190.9436:79 205.19427:165 211.19963:102 285.23349:60 289.92538:62 313.26868:96 397.29657:76 410.83533:75 425.32068:50 508.81729:51 521.45496:69 523.47778:562 524.47687:253 525.47125:71 547.4845:251 551.49176:124 555.24609:72 565.49164:118 566.45709:103 566.85309:55 630.86005:83 655.53784:140 737.92908:64 757.65002:71
TG 16:0_16:0_18:1	10.579	850.789	[M+NH4]+	Pos	850.786	C53H100O6	TG	2	YHMDGPZOSGBQRH-UHFFFAOYSA-N	O=C(OCC(OC(=O)CCCCCCCCCCCCCCC)COC(=O)CCCCCCCCCCCCCCC)CCCCCCCC=CCCCCCCCC	100	850.78845:222072 851.7918:195290 852.79516:61319	43.05367:470 46.06456:874 55.05455:285 57.0704:1578 58.07288:341 59.06275:90 64.9754:82 67.05457:325 69.07043:716 70.07181:160 71.04861:59 71.08572:1171 71.16222:66 72.08509:142 73.04577:93 73.06122:50 74.09416:51 79.04693:69 81.06968:781 81.13457:54 83.08406:988 83.12711:91 84.09294:90 85.10077:788 85.1744:60 86.10003:111 89.05525:82 93.06815:80 95.0848:2024 95.14671:89 95.17173:73 96.08778:212 …
TG 16:0_16:1_18:1	12.666	848.775	[M+NH4]+	Pos	848.77	C53H98O6	TG	2	TWJCMQZMAPGUSG-UHFFFAOYSA-N	O=C(OCC(OC(=O)CCCCCCCC=CCCCCCC)COC(=O)CCCCCCCCCCCCCCC)CCCCCCCC=CCCCCCCCC	100	848.77429:22433 849.77764:11859 850.781:48125	41.03217:103 46.06266:1172 55.04704:148 57.06843:459 59.02314:63 59.05687:150 67.04987:148 69.06636:170 71.08683:95 83.08076:260 85.10059:161 95.08204:353 96.09142:55 97.09458:474 98.09452:105 102.12187:229 102.15866:52 107.08028:136 109.096:154 111.10564:95 112.07453:117 121.09354:60 123.10992:276 125.12738:90 129.0903:61 137.12674:97 149.08136:82 155.13301:77 177.1534:54 212.19725:59 220.19887:…
TG 16:0_16:1_18:2	9.771	846.755	[M+NH4]+	Pos	846.755	C53H96O6	TG	2	HDFLQJUGWGNORO-UHFFFAOYSA-N	O=C(OCC(OC(=O)CCCCCCCC=CCCCCCC)COC(=O)CCCCCCCCCCCCCCC)CCCCCCCC=CCC=CCCCCC	100	846.75568:28074 847.75903:20789 848.76239:11392	43.05289:94 46.06364:1284 46.11584:80 47.06608:179 55.05241:96 59.05984:324 67.05363:260 69.06924:309 71.07981:64 79.05238:66 82.06763:59 83.08145:125 95.08479:133 97.05862:70 97.09949:156 109.11163:154 110.09946:84 111.08567:70 121.09541:219 123.11237:261 135.10818:269 137.12572:108 143.1351:60 147.11809:68 149.12961:182 151.14044:68 153.1194:87 178.16032:98 187.15024:53 194.20973:51 219.20325:5…
TG 16:0_16:1_25:1	11.873	946.882	[M+NH4]+	Pos	946.88	C60H112O6	TG	2	IUSMBTGKVSDUQY-UHFFFAOYSA-N	O=C(OCC(OC(=O)CCCCCCCC=CCCCCCC)COC(=O)CCCCCCCCCCCCCCC)CCCCCCCCCCCCC=CCCCCCCCCCC	100	946.88916:4194 947.89251:3505 948.89587:2461	46.06398:443 55.05604:52 59.06219:218 83.08347:79 88.07074:87 88.11231:202 97.09399:120 102.12419:207 103.12759:64 105.0666:113 109.09526:67 117.0594:54 127.07478:65 135.10884:64 190.93552:69 215.16978:52 263.23102:60 266.15677:64 311.24442:50 313.26755:113 323.34421:64 349.9581:65 439.4126:89 439.47244:51 468.70599:53 479.34821:61 535.44629:60 547.4848:140 548.48315:108 549.4939:143 564.49805:73…
TG 16:0_17:0_18:1	11.06	864.8	[M+NH4]+	Pos	864.802	C54H102O6	TG	2	RHDRMOUSDQDVCE-UHFFFAOYSA-N	O=C(OCC(OC(=O)CCCCCCCCCCCCCCCC)COC(=O)CCCCCCCCCCCCCCC)CCCCCCCC=CCCCCCCCC	100	864.80096:30263 865.80431:20645 866.80767:7613	46.06554:730 46.11125:57 57.06992:309 59.06157:418 69.0703:62 70.07374:51 71.0875:436 71.47889:59 72.0471:74 81.06789:244 83.08386:296 83.56628:51 85.098:173 88.10863:52 95.08406:377 102.12419:83 109.09474:96 111.11506:118 122.1078:98 123.10833:84 125.12397:69 135.10812:87 137.13153:80 149.13811:62 213.13812:58 219.20445:63 225.2204:104 239.23851:176 241.21751:120 247.24216:72 248.2319:58 253.218…
TG 16:0_17:0_26:0	12.772	978.944	[M+NH4]+	Pos	978.942	C62H120O6	TG	2	HEGRCBAPDYYHSS-UHFFFAOYSA-N	O=C(OCC(OC(=O)CCCCCCCCCCCCCCCC)COC(=O)CCCCCCCCCCCCCCCCCCCCCCCCC)CCCCCCCCCCCCCCC	100	978.94061:3697 979.94396:2501 980.94732:1035	58.0619:119 59.05931:53 95.08888:63 102.13044:159 121.04475:59 190.92992:66 203.78642:54 221.07947:69 223.0755:50 239.11853:53 239.21957:77 281.05209:57 324.31598:60 346.07587:53 352.36142:65 437.32703:67 517.02423:69 534.43933:75 537.47437:107 537.54877:84 538.47534:102 551.49908:220 552.52307:66 562.80518:114 565.5083:260 565.5979:79 566.5575:95 579.52509:211 593.52338:140 621.2677:63 621.61877…
TG 16:0_17:1_18:1	10.443	862.786	[M+NH4]+	Pos	862.786	C54H100O6	TG	2	QLIUVBJPQMDRHV-UHFFFAOYSA-N	O=C(OCC(OC(=O)CCCCCCCC=CCCCCCCC)COC(=O)CCCCCCCCCCCCCCC)CCCCCCCC=CCCCCCCCC	100	862.7901:31428 863.79345:19869 864.79681:10408	46.06455:1747 47.06813:92 57.0699:212 59.0585:649 67.05331:148 69.0727:52 71.08707:181 81.06796:341 83.08354:197 85.06208:51 93.06303:97 95.07839:69 97.09833:240 109.10062:204 111.07552:141 111.11721:196 121.0927:188 124.12287:62 135.12134:103 139.10016:106 139.13812:58 149.12398:107 151.14423:55 153.11981:84 191.11073:108 217.17397:57 219.20453:135 237.22429:94 241.13683:95 245.21988:86 246.2229…
TG 16:0_18:0_18:1	11.092	878.826	[M+NH4]+	Pos	878.817	C55H104O6	TG	2	NPCZZYKITFKRQZ-UHFFFAOYSA-N	O=C(OCC(OC(=O)CCCCCCCCCCCCCCCCC)COC(=O)CCCCCCCCCCCCCCC)CCCCCCCC=CCCCCCCCC	100	878.8233:125550 879.82665:112115 880.83001:36526	43.05341:445 46.06392:880 55.01307:62 55.05187:98 57.0672:871 57.10478:62 57.13668:52 58.06817:79 59.05891:140 67.04749:210 69.06777:298 70.0723:94 71.08441:593 74.092:58 81.0696:1022 81.37312:54 83.08149:779 84.08791:50 85.06226:112 85.10073:771 93.06785:226 95.08088:1357 95.17068:52 96.08753:189 96.91792:52 97.0969:893 97.18275:54 98.10469:169 99.11995:52 102.12347:62 109.09928:639 111.11263:45…
TG 16:0_18:0_20:0	11.969	908.869	[M+NH4]+	Pos	908.864	C57H110O6	TG	2	DHDAMQPBPJWJEI-UHFFFAOYSA-N	O=C(OCC(OC(=O)CCCCCCCCCCCCCCCCC)COC(=O)CCCCCCCCCCCCCCCCCCC)CCCCCCCCCCCCCCC	100	908.86279:12763 909.86614:8718 910.8695:4073	55.05136:67 59.05917:168 64.9742:76 82.07162:69 83.07671:92 85.09502:71 97.09512:54 98.09504:91 99.07726:58 99.1204:74 103.12059:60 107.08414:85 109.09461:150 115.06997:76 121.09523:50 125.1261:50 131.09755:50 137.12424:235 150.13506:51 160.07805:142 188.95427:56 210.91675:56 239.23352:64 244.88065:64 309.14169:54 310.8154:52 341.30313:59 380.34875:53 463.96692:53 468.38849:96 497.44574:65 509.46…
TG 16:0_18:0_20:1	11.561	906.86	[M+NH4]+	Pos	906.848	C57H108O6	TG	2	AOSKWYIWKDMXST-UHFFFAOYSA-N	O=C(OCC(OC(=O)CCCCCCCCCCCCCCCCC)COC(=O)CCCCCCCCCCCCCCC)CCCCCCCCCC=CCCCCCCCC	100	906.85291:22239 907.85626:17174 908.85962:7814	46.06355:1163 46.10161:72 57.06774:586 64.97502:84 71.08479:114 73.05965:70 83.08551:55 85.09801:186 95.08543:236 97.10014:114 97.12703:62 100.0801:53 102.12888:459 109.1004:214 111.11912:203 111.16613:51 121.09764:62 123.11284:140 149.12897:75 151.13673:60 237.18761:109 248.89577:68 249.26358:59 265.25031:102 275.26767:58 349.31015:69 367.21649:57 425.38593:78 435.25821:71 439.40298:55 471.83478…
TG 16:0_18:1_18:1	10.631	876.805	[M+NH4]+	Pos	876.802	C55H102O6	TG	2	JFISYPWOVQNHLS-UHFFFAOYSA-N	O=C(OCC(OC(=O)CCCCCCCC=CCCCCCCCC)COC(=O)CCCCCCCCCCCCCCC)CCCCCCCC=CCCCCCCCC	100	876.80811:220405 877.81146:215797 878.81482:90048	41.03928:232 43.05514:72 45.04968:76 46.06531:4711 46.12386:154 46.17447:66 47.07087:69 55.01374:73 55.05748:355 55.09043:55 57.03772:56 57.06948:1850 57.13568:81 58.07066:213 59.06082:377 67.05395:962 69.06957:1385 70.07007:167 71.08221:855 71.13668:74 74.05634:74 81.06995:1810 82.07411:117 83.08544:1724 83.13988:119 83.19312:53 84.08725:142 85.06877:173 85.10155:524 93.06712:317 95.08531:2278 9…
TG 16:0_18:1_18:2	10.226	874.79	[M+NH4]+	Pos	874.786	C55H100O6	TG	2	KGLAHZTWGPHKFF-UHFFFAOYSA-N	O=C(OCC(OC(=O)CCCCCCCC=CCCCCCCCC)COC(=O)CCCCCCCCCCCCCCC)CCCCCCCC=CCC=CCCCCC	100	874.78833:90577 875.79168:87119 876.79504:40005	46.06448:2422 46.11521:132 55.0559:148 57.06706:330 59.05634:235 64.97611:96 65.03214:54 67.05292:532 69.07192:503 70.07291:104 71.04805:85 71.08308:382 79.05396:87 81.06741:865 81.11102:102 81.80206:51 83.04401:56 83.08613:741 83.13249:62 85.10215:256 85.14549:63 93.06815:165 95.08469:1460 95.14497:85 97.10074:443 98.09957:64 101.09112:70 105.06991:211 107.0826:100 109.10095:700 111.0806:144 111…
TG 16:0_18:1_19:1	10.897	890.815	[M+NH4]+	Pos	890.817	C56H104O6	TG	2	IDUAWMUEKRFTEE-UHFFFAOYSA-N	O=C(OCC(OC(=O)CCCCCCCC=CCCCCCCCC)COC(=O)CCCCCCCCCCCCCCC)CCCCCCCC=CCCCCCCCCC	100	890.81506:14442 891.81841:12155 892.82177:6567	46.06303:1066 55.05538:69 57.06946:315 59.05978:617 69.06374:88 71.08987:72 81.06623:62 88.07205:95 88.11156:241 95.08458:148 97.10344:98 102.12742:211 109.09891:171 111.11584:96 113.1267:54 116.13924:78 121.49062:57 135.11343:180 135.1416:68 191.93419:69 235.24391:93 247.22675:106 254.27007:53 265.25244:124 273.26819:82 301.16171:58 313.26358:64 316.92062:83 328.28241:72 341.30295:61 410.82382:5…
TG 16:0_18:1_20:1	11.134	904.837	[M+NH4]+	Pos	904.833	C57H106O6	TG	2	FPUBLSPUCGHELU-UHFFFAOYSA-N	O=C(OCC(OC(=O)CCCCCCCC=CCCCCCCCC)COC(=O)CCCCCCCCCCCCCCC)CCCCCCCCCC=CCCCCCCCC	100	904.83771:44759 905.84106:42544 906.84442:22639	46.06401:4957 46.123:187 46.14824:80 47.06581:123 47.09954:65 57.06728:252 59.05623:261 60.07558:75 69.06653:54 71.07943:66 74.09234:67 81.06921:288 83.08282:177 85.09808:195 93.07796:63 95.0859:359 96.08721:155 97.10538:125 102.13037:171 103.0789:72 109.09847:148 111.11887:60 121.08854:154 131.104:168 135.11894:173 136.1138:56 137.12605:205 149.13145:58 151.14331:118 154.13998:64 155.12727:61 16…
TG 16:0_18:1_21:1	11.418	918.853	[M+NH4]+	Pos	918.848	C58H108O6	TG	2	CKDNJWAXUXTTBR-UHFFFAOYSA-N	O=C(OCC(OC(=O)CCCCCCCC=CCCCCCCCC)COC(=O)CCCCCCCCCCCCCCC)CCCCCCCCCC=CCCCCCCCCC	100	918.84717:6958 919.85052:5482 920.85388:3280	43.0299:109 46.06121:162 46.07551:85 59.05949:886 59.09127:98 60.06637:97 67.04459:55 88.07072:106 88.11295:305 95.08459:142 102.12483:70 155.10141:55 193.44452:51 261.87048:59 299.26099:53 301.24728:83 309.21814:53 316.89673:69 345.17432:58 382.74817:52 422.1441:72 425.38141:58 426.39908:53 439.42133:92 465.88174:81 521.47705:113 530.9754:60 533.44067:56 533.50629:80 549.47101:50 575.50507:63 57…
TG 16:0_18:1_28:1	12.734	1016.96	[M+NH4]+	Pos	1016.96	C65H122O6	TG	2	MYHPAFKLIJEIPL-UHFFFAOYSA-N	O=C(OCC(OC(=O)CCCCCCCC=CCCCCCCCC)COC(=O)CCCCCCCCCCCCCCCC=CCCCCCCCCCC)CCCCCCCCCCCCCCC	100	1016.9621:2123 1017.96545:2014 1018.96881:1214	46.06351:70 102.11906:96 135.106:113 144.04445:94 158.16141:50 160.1006:54 341.2637:71 465.21802:52 549.49921:100 558.4873:52 564.95813:83 565.49738:80 568.33673:59 572.41223:51 573.90283:77 577.5351:94 589.92444:83 593.40112:60 603.52362:63 604.55487:87 604.80206:120 605.5213:65 616.37604:61 631.56921:60 650.66406:71 661.61694:73 687.62659:107 690.65363:62 693.68219:58 717.69244:319 718.68805:16…
TG 16:0_18:1_28:2	12.417	1014.95	[M+NH4]+	Pos	1014.94	C65H120O6	TG	2	QYFAYKNWQQXYGK-UHFFFAOYSA-N	O=C(OCC(OC(=O)CCCCCCCC=CCCCCCCCC)COC(=O)CCCCCCCCCCCCCCCC=CCC=CCCCCCCC)CCCCCCCCCCCCCCC	100	1014.93945:1664 1015.9428:1896 1016.94616:1029	46.06305:349 59.05473:161 81.06643:95 83.07843:52 95.08055:56 106.95532:106 159.08344:65 161.12286:61 448.92676:85 454.92224:59 549.47638:77 563.54761:74 564.50287:134 577.51996:162 578.52185:65 588.87311:88 593.35455:52 603.5191:76 604.55444:67 607.8291:56 623.91431:91 636.60394:71 643.67596:80 659.59454:406 660.60718:184 715.66583:643 716.67499:223 741.66827:175 743.65338:58 745.69415:58 769.69…
TG 16:0_19:0_18:1	11.322	892.832	[M+NH4]+	Pos	892.833	C56H106O6	TG	2	UTEQTZMSLZVDRN-UHFFFAOYSA-N	O=C(OCC(OC(=O)CCCCCCCCCCCCCCCCCC)COC(=O)CCCCCCCCCCCCCCC)CCCCCCCC=CCCCCCCCC	100	892.83368:12110 893.83703:7885 894.84039:3534	46.06093:388 55.05277:51 57.06556:146 59.05946:266 69.07336:101 71.08388:156 95.07615:86 96.92896:54 97.09544:53 109.09828:112 111.10929:146 123.1137:143 125.13587:56 137.13113:50 151.14229:263 175.10918:59 177.1524:73 181.17978:72 223.2081:62 225.15161:56 247.23262:66 327.28183:150 341.30771:100 369.32849:103 425.37225:94 476.80301:159 493.42197:66 506.41965:96 507.45325:156 511.4935:65 519.3811…
TG 16:0_24:0_16:1	12.091	934.878	[M+NH4]+	Pos	934.88	C59H112O6	TG	2	YCRUOZPSQCDMCU-UHFFFAOYSA-N	O=C(OCC(OC(=O)CCCCCCCCCCCCCCCCCCCCCCC)COC(=O)CCCCCCCCCCCCCCC)CCCCCCCC=CCCCCCC	100	934.87921:10150 935.88256:6265 936.88592:3306	46.0635:704 57.06596:177 58.06245:56 59.05778:50 64.97077:55 85.05602:63 97.09335:115 102.12447:241 103.12977:149 121.10112:56 139.11801:77 190.92624:149 191.1236:78 222.22423:53 238.26581:60 239.2327:69 265.27606:55 299.25699:59 299.28787:52 341.32278:96 398.38354:55 425.39499:115 426.39398:84 430.76959:63 433.34851:147 518.75397:64 521.46106:187 522.43915:56 522.90979:57 533.34448:59 535.47449:…
TG 16:0_26:0_18:1	12.705	990.942	[M+NH4]+	Pos	990.942	C63H120O6	TG	2	BDZNBVDUJGTNIY-UHFFFAOYSA-N	O=C(OCC(OC(=O)CCCCCCCCCCCCCCCCCCCCCCCCC)COC(=O)CCCCCCCCCCCCCCC)CCCCCCCC=CCCCCCCCC	100	990.94751:3283 991.95086:2434 992.95422:1744	46.06363:329 57.07024:56 59.05952:62 71.08004:124 102.12217:59 149.12779:208 160.1104:201 206.91495:50 241.14088:50 425.38452:65 460.47729:54 495.42221:108 563.50616:133 567.42334:69 567.49011:52 577.50543:174 578.52454:245 579.0462:62 579.51672:88 598.89673:52 602.98163:53 605.54254:257 606.55219:59 626.76801:58 639.87506:74 648.60236:53 649.64685:56 663.62689:56 677.65851:51 678.61145:96 689.64…
TG 16:1_17:1_18:1	10.102	860.785	[M+NH4]+	Pos	860.77	C54H98O6	TG	2	VMZMPPFYTBICED-UHFFFAOYSA-N	O=C(OCC(OC(=O)CCCCCCCC=CCCCCCCC)COC(=O)CCCCCCCC=CCCCCCCCC)CCCCCCCC=CCCCCCC	100	860.7807:4484 861.78405:3516 862.78741:3443	46.0636:885 46.10602:61 46.32884:54 47.06613:201 59.05931:1455 59.12333:83 60.08051:71 64.98024:68 67.05232:56 69.07195:66 81.06785:87 83.08774:139 96.08737:56 97.10122:69 121.09519:138 125.13222:64 135.11188:103 149.12976:94 190.93819:83 231.20009:51 237.22462:115 245.21266:139 259.24258:57 263.24094:96 264.2645:88 265.25156:211 312.25235:86 314.27817:65 327.27734:174 339.28275:337 340.30511:57 …
TG 16:1_18:1_18:2	9.818	872.773	[M+NH4]+	Pos	872.77	C55H98O6	TG	2	WHSWXEYWNPTUPW-UHFFFAOYSA-N	O=C(OCC(OC(=O)CCCCCCCC=CCCCCCCCC)COC(=O)CCCCCCCC=CCCCCCC)CCCCCCCC=CCC=CCCCCC	100	872.76978:21873 873.77313:17652 874.77649:9752	46.06357:938 57.06591:153 58.07162:60 59.05983:180 67.04955:120 69.0677:89 71.08297:175 81.06185:68 83.08367:83 89.05849:53 95.08287:380 106.06529:83 109.09995:148 109.12621:93 111.08068:62 121.10175:104 122.09538:70 123.11404:129 133.10234:93 135.11562:108 151.14635:97 160.11858:73 165.11758:59 165.15326:63 175.14655:77 190.95587:50 217.18449:84 232.9184:54 245.22057:95 247.23833:56 263.22467:11…
TG 16:1_18:1_19:1	10.518	888.807	[M+NH4]+	Pos	888.802	C56H102O6	TG	2	DHLVXGLDFBKDEW-UHFFFAOYSA-N	O=C(OCC(OC(=O)CCCCCCCC=CCCCCCCCC)COC(=O)CCCCCCCC=CCCCCCCCCC)CCCCCCCC=CCCCCCC	100	888.81091:6469 889.81426:5900 890.81762:4911	41.03642:60 46.06548:290 57.06674:107 59.05939:2332 59.12822:84 59.15089:57 67.05052:79 68.90078:50 69.0695:56 81.0665:52 83.0839:66 93.06915:50 97.09474:50 102.12814:153 113.10559:55 121.09127:97 122.11313:94 123.1133:185 151.1503:64 163.03716:66 167.13655:85 167.16068:52 244.26842:63 247.23544:77 251.23381:111 252.23647:84 264.26236:467 265.26303:76 273.24704:76 278.26401:56 291.2713:64 299.274…
TG 16:1_20:1_24:1	12.146	986.92	[M+NH4]+	Pos	986.911	C63H116O6	TG	2	JZRSKVCHRSUWJQ-UHFFFAOYSA-N	O=C(OCC(OC(=O)CCCCCCCCCC=CCCCCCCCC)COC(=O)CCCCCCCCCCCC=CCCCCCCCCCC)CCCCCCCC=CCCCCCC	100	986.9151:1393 987.91845:1591 988.92181:0	46.06336:272 55.06173:138 58.07046:119 59.0572:172 67.04832:55 88.0777:51 102.13031:56 109.10128:94 139.05234:63 139.1031:57 470.62833:76 542.32721:102 549.47864:50 569.83521:85 575.48798:76 603.51782:109 604.51953:59 659.59552:85 676.67212:53 687.63641:181 689.62061:144 690.64404:83 714.67175:51 715.65784:102 716.68597:142 718.69489:59 741.6225:78 741.68585:68 969.97412:60
TG 18:0_20:0_23:0	13.054	1006.98	[M+NH4]+	Pos	1006.97	C64H124O6	TG	2	KPLDEGLAJSZUDY-UHFFFAOYSA-N	O=C(OCC(OC(=O)CCCCCCCCCCCCCCCCCCC)COC(=O)CCCCCCCCCCCCCCCCCCCCCC)CCCCCCCCCCCCCCCCC	100	1006.98468:2863 1007.98803:2224 1008.99139:1000	59.05384:60 71.08061:54 141.15393:85 341.30801:52 536.92328:82 543.97589:89 545.46362:55 551.51666:60 553.96539:68 561.95367:70 563.47247:72 565.42731:77 565.55927:66 566.51904:83 572.44476:119 579.5177:83 582.38898:57 593.5553:109 608.60699:103 610.58234:66 617.55023:79 621.56061:85 622.58374:78 632.42383:91 633.0437:65 635.57458:123 636.60547:78 641.51593:74 649.63184:154 658.85535:91 677.6142:…
TG 18:1_18:1_18:1	10.686	902.822	[M+NH4]+	Pos	902.817	C57H104O6	TG	2	PHYFQTYBJUILEZ-UHFFFAOYSA-N	O=C(OCC(OC(=O)CCCCCCCC=CCCCCCCCC)COC(=O)CCCCCCCC=CCCCCCCCC)CCCCCCCC=CCCCCCCCC	100	902.82092:83507 903.82427:77449 904.82763:34111	43.05301:253 44.0573:52 46.0637:3640 46.12268:133 46.19611:65 46.28151:50 47.06697:96 55.05057:196 57.06618:202 59.06042:72 67.05264:216 69.06808:661 69.11526:85 69.14519:53 70.07362:361 71.0846:229 73.07682:64 79.05424:55 81.06719:759 83.08399:558 85.05927:130 86.10661:54 95.0827:1259 97.06284:186 97.09988:558 100.07771:57 102.12934:76 103.13428:64 107.07927:321 109.09959:378 110.10269:71 111.07…
TG 18:1_18:1_18:2	10.286	900.804	[M+NH4]+	Pos	900.802	C57H102O6	TG	2	JTMWOTXEVWLTTO-UHFFFAOYSA-N	O=C(OCC(OC(=O)CCCCCCCC=CCCCCCCCC)COC(=O)CCCCCCCC=CCCCCCCCC)CCCCCCCC=CCC=CCCCCC	100	900.80359:42024 901.80694:41562 902.8103:19145	46.065:1234 55.05653:143 57.06975:360 59.05866:223 67.05213:266 69.0687:505 71.09074:64 79.04951:99 81.06893:488 83.08294:197 85.0987:90 86.10669:52 88.11948:56 91.0574:52 93.06683:332 95.08549:465 97.0998:232 99.08207:145 107.0919:122 109.10242:376 111.11683:148 114.10388:73 119.07831:86 121.09993:308 123.11347:187 123.14925:57 124.11526:132 133.09898:113 135.11024:495 136.12558:83 137.12659:97 …
TG 18:1_18:1_20:4	10.224	924.806	[M+NH4]+	Pos	924.802	C59H102O6	TG	2	LWFHQFIZUUUVSB-UHFFFAOYSA-N	O=C(OCC(OC(=O)CCCCCCCC=CCCCCCCCC)COC(=O)CCCCCCCC=CCCCCCCCC)CCCCCCC=CCC=CCC=CCC=CCC	100	924.80811:5161 925.81146:5150 926.81482:3212	43.0143:144 46.06601:173 57.06884:191 59.05996:61 64.97752:66 67.05378:64 69.06657:92 71.08772:54 79.05365:64 81.07343:70 85.09293:81 97.09776:68 107.08206:62 109.10281:81 123.11471:56 123.13657:56 131.08922:71 135.11069:58 147.06476:50 161.1266:79 171.11761:258 187.15065:198 193.0937:64 201.11751:98 203.18338:156 205.21341:50 216.94965:62 239.22215:100 259.19946:61 269.23022:275 270.23676:79 271…
TG 18:1_18:1_22:4	10.58	952.835	[M+NH4]+	Pos	952.833	C61H106O6	TG	2	MLZUUSCOTWOREA-UHFFFAOYSA-N	O=C(OCC(OC(=O)CCCCCCCC=CCCCCCCCC)COC(=O)CCCCCCCCC=CCC=CCC=CCC=CCC)CCCCCCCC=CCCCCCCCC	100	952.83734:2855 953.84069:3006 954.84405:2217	64.97133:122 97.09505:64 107.07896:73 109.09157:92 119.08569:101 148.11458:53 152.06154:54 158.12575:79 213.10368:75 213.13969:57 247.23294:65 265.25122:63 291.22577:115 292.20752:90 297.27026:71 303.1908:54 315.27139:157 323.19043:70 425.36307:79 467.37399:79 529.35797:76 603.53174:330 604.5296:186 605.5498:71 606.51044:53 635.57544:112 640.78296:61 651.60815:56 653.54443:316 654.54688:409 655.5…
TG 18:1_18:2_18:2	9.892	898.789	[M+NH4]+	Pos	898.786	C57H100O6	TG	2	VVEBTVMJPTZDHO-UHFFFAOYSA-N	O=C(OCC(OC(=O)CCCCCCCC=CCC=CCCCCC)COC(=O)CCCCCCCC=CCCCCCCCC)CCCCCCCC=CCC=CCCCCC	100	898.78894:17634 899.79229:17408 900.79565:7956	46.06378:243 47.0654:83 57.07207:62 67.04955:132 73.0618:98 81.07083:173 81.09215:87 83.07637:78 95.08541:154 96.08526:66 97.09985:263 107.08118:332 109.10176:194 110.09941:56 113.09475:92 121.10208:127 122.10117:84 123.10957:76 127.11049:79 137.13071:113 139.10487:63 142.07663:55 147.11711:83 149.12869:90 163.16046:82 164.1506:55 175.14319:139 176.14262:76 189.16093:130 193.14557:62 206.90331:96…
TG 18:1_18:2_18:3	9.51	896.77	[M+NH4]+	Pos	896.77	C57H98O6	TG	2	OTUIORVXGJUHBH-UHFFFAOYSA-N	O=C(OCC(OC(=O)CCCCCCCC=CCC=CCCCCC)COC(=O)CCCCCCCC=CCCCCCCCC)CCCCCCCC=CCC=CCC=CCC	100	896.76898:6114 897.77233:4577 898.77569:5375	46.06395:104 69.06957:86 81.06628:68 93.07444:82 95.08274:276 109.09968:130 117.05024:85 122.10191:83 135.07515:70 135.11311:88 156.16618:128 163.14293:59 165.15387:77 175.09753:65 203.16692:67 213.10207:52 225.25655:67 235.09744:51 235.22939:112 245.22372:132 251.2281:54 259.19565:112 261.21603:85 263.21988:197 314.28467:71 317.24847:155 327.23602:83 337.28769:101 339.27274:73 341.32379:52 343.2…
TG 18:1_18:2_20:2	10.602	926.82	[M+NH4]+	Pos	926.817	C59H104O6	TG	2	ZIBZUMLEDUJDQI-UHFFFAOYSA-N	O=C(OCC(OC(=O)CCCCCCCC=CCC=CCCCCC)COC(=O)CCCCCCCCCC=CCC=CCCCCC)CCCCCCCC=CCCCCCCCC	100	926.8205:3794 927.82385:3618 928.82721:2134	46.06507:434 67.05177:76 81.0667:121 83.08218:93 89.05469:65 109.09284:68 111.07711:63 111.11261:65 125.10578:61 139.10374:53 145.10223:112 150.12221:77 173.13626:65 189.12001:63 231.11943:76 261.2048:85 265.25711:145 271.24411:72 299.28128:82 355.00143:64 383.11526:62 503.30853:55 540.11981:64 577.55493:50 579.51215:50 580.52167:120 591.40753:60 599.50305:116 600.46436:52 601.52563:181 602.50793…
TG 18:1_20:1_18:2	10.873	928.833	[M+NH4]+	Pos	928.833	C59H106O6	TG	2	RHGAXCJSYVVFNV-UHFFFAOYSA-N	O=C(OCC(OC(=O)CCCCCCCCCC=CCCCCCCCC)COC(=O)CCCCCCCC=CCCCCCCCC)CCCCCCCC=CCC=CCCCCC	100	928.83301:3876 929.83636:3369 930.83972:2341	43.0538:77 46.06247:1391 59.06087:293 83.08138:163 95.08081:151 102.12593:140 114.06609:69 149.12712:58 193.19766:52 264.22351:122 265.05878:52 265.24734:117 292.22452:67 393.33618:68 514.80414:57 519.78021:60 537.95093:59 575.47192:62 601.52673:669 602.51306:215 602.59906:58 603.51642:335 603.62354:101 604.55981:159 619.78345:57 626.29059:50 629.54608:795 630.5401:346 631.55658:731 631.73248:76 …
TG 20:0_18:1_18:2	11.219	930.851	[M+NH4]+	Pos	930.848	C59H108O6	TG	2	OKJQKAICIYAAKY-UHFFFAOYSA-N	O=C(OCC(OC(=O)CCCCCCCC=CCCCCCCCC)COC(=O)CCCCCCCCCCCCCCCCCCC)CCCCCCCC=CCC=CCCCCC	100	930.84369:4714 931.84704:5002 932.8504:6263	46.06334:971 46.10102:112 59.05479:148 81.07351:68 87.09789:52 97.10489:109 102.12526:242 109.09299:108 113.1069:57 131.10916:66 133.09862:62 137.12155:77 141.12517:67 159.10559:98 165.14223:102 190.9427:50 264.24838:76 271.2261:78 275.27298:76 339.29184:71 459.31113:64 520.50494:53 547.46356:71 548.45886:52 549.48712:79 559.28137:67 575.505:65 577.50586:267 601.52039:180 602.53558:88 603.52289:3…
TG 22:0_16:1_18:1	11.615	932.872	[M+NH4]+	Pos	932.864	C59H110O6	TG	2	CQGCPQNAYLDVOH-UHFFFAOYSA-N	O=C(OCC(OC(=O)CCCCCCCC=CCCCCCC)COC(=O)CCCCCCCCCCCCCCCCCCCCC)CCCCCCCC=CCCCCCCCC	100	932.8642:9008 933.86755:6327 934.87091:4784	46.0638:718 47.07187:55 59.05943:282 73.07051:81 74.09033:61 75.05846:64 87.09768:113 88.10638:92 89.05745:69 95.08682:92 101.05505:102 102.12527:460 113.10487:154 121.10052:114 123.10555:88 129.36449:58 178.15927:52 239.24362:53 251.17365:60 306.15555:182 306.85995:77 307.22217:50 312.32935:55 398.32693:69 455.7948:67 462.43549:64 518.78412:83 520.45056:51 521.44995:64 533.41669:60 547.47015:120…
TG 22:0_18:1_18:2	11.701	958.885	[M+NH4]+	Pos	958.88	C61H112O6	TG	2	AMDSHUSILZVWMX-UHFFFAOYSA-N	O=C(OCC(OC(=O)CCCCCCCC=CCCCCCCCC)COC(=O)CCCCCCCCCCCCCCCCCCCCC)CCCCCCCC=CCC=CCCCCC	100	958.8905:2321 959.89385:1538 960.89721:1884	46.06464:302 55.05613:67 59.05882:232 100.07535:54 102.12593:424 163.14482:50 165.1658:50 190.9472:57 205.19527:54 220.1387:55 250.24989:74 265.24646:72 274.90378:67 313.2793:80 420.91293:61 478.92853:85 542.81433:63 544.85492:54 546.83026:72 548.4552:64 550.4859:63 575.50128:127 577.51807:186 594.64886:52 601.50842:216 602.53186:216 603.54834:67 606.6004:92 626.82233:50 629.62616:119 631.57751:6…
TG 24:0_18:1_18:1	12.45	988.935	[M+NH4]+	Pos	988.927	C63H118O6	TG	2	OZGHAUBMNCOWIH-UHFFFAOYSA-N	O=C(OCC(OC(=O)CCCCCCCC=CCCCCCCCC)COC(=O)CCCCCCCCCCCCCCCCCCCCCCC)CCCCCCCC=CCCCCCCCC	100	988.92517:3365 989.92852:3327 990.93188:2200	46.06284:151 47.06683:85 59.05661:266 85.09498:92 95.07925:166 128.0986:76 183.20801:102 186.07794:137 221.22282:58 337.3576:55 425.37619:56 440.42267:76 522.48273:54 547.46301:94 549.50635:54 550.50458:54 575.49005:113 577.51257:212 603.53094:307 604.53058:163 605.61053:66 634.56805:169 657.81805:85 658.20166:64 659.70624:56 676.7132:64 689.63928:729 690.65204:366 691.27032:66 691.65674:177 703.…
*) https://lipidomicstandards.org/lipid-species-quantification/
[truncated: 11 more columns]

## Sheet: Table S2
(RSD) %	samples
n=3	11	12	1	5	6	7	9	2	4
Minimum	0.23	0.76	0.45	0.71	0.57	1.53	0.1	0.7	0.49
Maximum	18.07	18.42	18.73	19.28	17.91	18.51	17.47	17.49	16.81
Average	6.61	7.1	7.24	7.23	7.77	6.86	7.16	7.82	6.85

## Sheet: Table S3
Lipid Class	Internal Standard (Splash Lipidomix-Avanti Polar)
CAR	LPC 18:1(d7)
CE	CE 18:1(d7)
Cer	SM 18:1;2O/18:1(d9)
CoQ10	LPC 18:1(d7)
DG	DG 15:0_18:1(d7)
LPC	LPC 18:1(d7)
PA	PA 15:0_18:1(d7)
PC	PC 15:0_18:1(d7)
PC-O	PC 15:0_18:1(d7)
PE	PE 15:0_18:1(d7)
PE-O	PE 15:0_18:1(d7)
PE-P	PE 15:0_18:1(d7)
PI	PI 15:0_18:1(d7)
PS	PS 15:0_18:1(d7)
SM	SM 18:1;2O/18:1(d9)
ST	CE 18:1(d7)
TG	TG 15:0_18:1(d7)_15:0
